# Supplementary material for: Development and validation of the MY-VEG-FFQ: A modular web-based food-frequency questionnaire for vegetarians and vegans
Source: PLoS One. 2024 Apr 16;19(4):e0299515. doi: 10.1371/journal.pone.0299515 (PMC11020715; doi:10.1371/journal.pone.0299515)
Supplement: S2 File — (XLSX) [file pone.0299515.s011.xlsx]

## Sheet: validation_analysis
index_code	tool	food_energy	protein	total_fat	carbohydrates	total_dietary_fiber	calcium	iron	phosphorus	potassium	sodium	zinc	vitamin_e	vitamin_c	niacin	vitamin_b6	folate	satured_fat	cholesterol	protein_percent	carbohydrates_percent	total_fat_percent	satured_fat_percent
0221421	3-DFR	2063.59	55.1493	77.5012	264.811	22.4596	374.144	7.61178	831.003	1913.69	3625.51	8.56335	12.8136	175.505	14.183	1.54829	173.937	11.9904	127.229	11.1562	53.5688	35.275	5.45749
0321197	3-DFR	2106.3	96.1488	88.0393	215.668	36.5638	835.221	20.554	1483.37	3625.77	3684.64	9.41323	11.0742	106.438	53.6752	2.45058	524.744	22.6831	252.289	18.8562	42.2957	38.8481	10.0091
2731612	3-DFR	1505.78	44.9314	42.4626	225.826	39.1451	770.054	11.2199	894.772	4510.16	4583.94	6.59458	12.0935	463.324	23.2616	2.22899	435.692	13.2354	0	12.2663	61.6508	26.0828	8.12987
22211723	3-DFR	1763.19	55.3085	52.4265	257.492	34.3951	342.268	12.075	713.518	3156.65	2215.08	5.18892	9.40903	208.551	16.0317	1.9383	403.045	8.57065	12.3003	12.8397	59.7762	27.3841	4.47673
22216616	3-DFR	1815.76	56.4131	88.1461	185.7	46.3543	556.436	15.2514	1065.91	4310.1	2936.61	7.93838	11.1403	216.628	11.2169	1.7684	436.284	12.3073	0	12.8083	42.1622	45.0295	6.28721
2263914	3-DFR	1853.6	42.6727	81.7188	220.725	16.8763	156.507	6.86885	514.93	1681.14	2395.27	3.71879	5.01363	46.555	27.7748	0.572868	153.088	11.1904	14.3875	9.5408	49.3499	41.1093	5.62939
3133216	3-DFR	1772.71	63.5425	66.796	215.317	47.9961	929.702	19.8855	1270.28	4885.41	2982.98	9.66969	15.746	481.315	13.0011	2.52611	995.015	14.981	71.2651	14.8066	50.1729	35.0205	7.8544
3269815	3-DFR	2387.45	90.1237	78.4652	312.766	40.8381	1108.51	25.9823	1129.38	3183.21	3217.45	9.08315	10.4425	52.5048	20.3438	0.919335	182.067	10.6172	0	15.5537	53.9776	30.4687	4.12274
4322161	3-DFR	1826.32	49.5843	81.6664	179.089	20.9763	626.662	12.7079	979.472	3649.45	2589.82	6.14042	11.359	313.928	33.1886	2.10012	459.004	21.5101	199.162	12.0227	43.4236	44.5537	11.735
4926153	3-DFR	2540.01	74.4739	69.882	365.751	29.9048	385.094	13.0494	1118.59	2520.93	3375.97	8.20444	9.62676	101.631	17.9567	1.1356	614.006	13.4668	0	12.4651	61.2177	26.3172	5.07152
418222115	3-DFR	1606.06	38.1825	55.1936	220.485	44.6572	380.934	12.7622	905.752	4293.17	1549.39	6.26835	8.47693	320.844	12.4741	1.94825	397.798	12.3478	0	9.97317	57.5899	32.4369	7.25671
42012195	3-DFR	1418.7	53.0759	61.2888	157.623	29.9191	426.323	16.0226	1323.31	2132.43	2241.45	10.5237	3.03388	85.3947	22.9622	1.17011	301.239	11.0935	0	15.2255	45.2161	39.5584	7.16019
420172326	3-DFR	1361.98	34.1442	68.0962	149.121	27.8066	513.743	13.2067	880.049	2635.86	1529.24	6.37075	5.54611	71.4113	10.2862	1.26821	182.092	37.0127	0	10.1474	44.3177	45.5349	24.7499
4229222	3-DFR	1239.29	39.0349	70.7142	107.798	19.137	327.479	5.5012	434.34	1546.19	1773.35	3.26427	3.89588	54.6894	5.94724	0.838887	120.628	18.358	0	12.759	35.235	52.006	13.5012
56112624	3-DFR	1638.94	50.6023	82.2367	161.686	46.2013	453.977	13.2487	1010.69	3812.25	2841.63	7.69237	11.9007	189.297	25.6341	1.46885	530.013	11.9375	0	12.7359	40.694	46.5701	6.76014
542193	3-DFR	1939.84	65.8447	63.7461	245.549	64.5371	953.463	24.7322	1210.42	4872.66	2802.92	10.3332	13.8851	390.941	12.5485	2.03808	631.651	12.4678	8.07806	14.477	53.9878	31.5351	6.16783
513151118	3-DFR	1959.36	105.255	89.1041	165.735	25.4075	796.981	16.9775	889.85	3127.76	2499.64	8.77874	9.51507	135.494	16.7169	1.10937	306.368	21.3248	0.604286	22.3246	35.1525	42.5229	10.1768
514182411	3-DFR	1906.23	71.1179	91.5179	184.22	35.634	1007.92	14.8684	1154.39	3688.8	3014	8.77491	10.945	137.15	15.8841	1.72918	316.857	19.4597	0	15.4184	39.939	44.6426	9.49246
5172131	3-DFR	1522.5	51.4265	55.4826	181.456	40.4684	799.315	10.3037	877.551	2637.51	2133.74	7.12567	7.85335	129.407	11.2081	1.47517	331.996	22.7085	32.7171	14.3762	50.726	34.8978	14.2833
5251173	3-DFR	1773.09	62.2309	70.5076	211.738	34.9693	713.769	12.3228	894.673	4377.73	1822.56	6.84676	9.89699	153.19	12.8677	2.00283	288.13	13.6695	0	14.385	48.9441	36.6709	7.10947
6104138	3-DFR	1202.45	38.3294	59.3938	113.892	24.7747	522.092	10.6855	732.521	2396.29	2649.32	5.79904	6.07272	55.0191	19.2631	0.901712	235.514	25.4238	0	13.4086	39.8422	46.7492	20.0112
6181146	3-DFR	2238.19	66.1342	50.2341	363.371	51.4306	1653.16	87.1627	1543.5	4226.1	3886.88	42.0067	10.3368	346.422	55.4468	6.2319	2357.33	6.39239	0	12.1899	66.9769	20.8332	2.65107
62492215	3-DFR	1876.19	55.1313	67.3844	235.704	54.7615	502.973	21.5005	1355.09	4848.93	3267.28	10.225	15.0575	150.864	24.9463	2.30162	692.334	14.0042	0	12.4604	53.2725	34.2671	7.1216
71723264	3-DFR	1481.35	50.6767	34.3657	228.258	38.3701	870.285	15.8544	989.757	3003.23	2642.46	7.36707	5.99922	61.3448	9.51608	1.48313	640.79	4.10678	0	14.2248	64.071	21.7042	2.5937
1232130	3-DFR	1854.43	62.3132	77.1549	202.291	58.0725	1012.15	20.8459	1161.17	4209.97	3083.94	9.26325	16.9318	351.092	16.9864	2.25132	625.812	11.656	0	14.2202	46.1638	39.6161	5.98491
24726	3-DFR	1348.38	36.9503	38.6099	193.655	33.3401	420.835	12.2845	914.548	2994.37	1045.01	7.30474	7.09268	114.526	38.8521	1.16256	410.299	9.62481	0	11.6387	60.9981	27.3632	6.8212
2161338	3-DFR	725.389	33.0482	38.039	62.1762	17.5961	586.505	10.5493	548.443	1456.09	888.15	4.06633	4.56699	37.7014	3.87892	0.460368	189.227	8.33666	0	18.2776	34.3872	47.3352	10.374
2262178	3-DFR	1313.75	39.1505	38.6823	197.704	20.1755	417.171	8.96403	645.323	2460.23	1462.18	4.3649	7.1051	319.736	8.85364	1.21204	295.696	6.15861	0	12.0876	61.0405	26.8719	4.27828
362510	3-DFR	949.608	35.727	42.1851	104.028	26.4442	557.804	10.0467	761.533	2138.8	1564.95	5.84078	6.20263	101.5	8.08714	0.975245	381.373	8.65577	218.429	15.2243	44.3292	40.4465	8.29904
36172016	3-DFR	2250.35	78.7177	71.3768	263.545	66.7924	399.634	17.4501	1296.93	3684.83	3329.8	10.3978	9.70146	45.5197	42.5468	1.96975	683.728	15.8563	0.0821429	15.654	52.4091	31.9369	7.09476
3621129	3-DFR	2256.58	78.6704	85.6651	263.602	47.5444	870.631	14.1101	821.586	4003.96	4484.57	7.59994	19.5172	286.7	15.569	1.84752	405.843	15.9938	0	14.7042	49.2697	36.0261	6.72612
32151726	3-DFR	1117.16	43.5476	35.0799	171.647	34.3941	656.602	11.6401	995.373	2376.46	2457.88	7.26134	10.5395	154.441	15.1205	1.3015	394.686	4.22977	0	14.8059	58.3586	26.8355	3.23571
4441218	3-DFR	2394.23	59.2887	85.5665	296.282	53.4684	656.121	18.5288	1125.07	3996.79	2144.15	8.65537	15.285	205.569	16.8115	2.49955	573.173	16.0412	0	10.8172	54.0566	35.1261	6.58512
449156	3-DFR	1910.58	60.5657	65.2999	215.353	50.5477	1128.23	16.0169	1406.51	4038	3679.92	11.3973	8.78683	580.865	15.5454	1.83984	531.552	9.02394	0	14.3234	50.9297	34.7468	4.80174
41014921	3-DFR	1020.03	16.8207	40.8774	146.284	16.6901	173.873	5.66982	415.174	2985.82	1979.74	2.33518	6.7317	134.875	7.89477	2.08177	115.641	5.62132	0	6.59431	57.3486	36.0571	4.95845
514242	3-DFR	1500.58	64.1763	77.8612	133.555	41.7049	511.393	14.8486	1230.01	4095.93	3429.46	9.54768	15.3067	362.522	11.4413	1.95401	547.055	10.2538	0	17.2092	35.8135	46.9774	6.18658
59262218	3-DFR	1953.84	62.758	84.9224	221.683	39.8035	613.945	19.282	1739.3	3488.02	1649.88	12.9432	11.6733	186.951	14.4058	2.17081	452.29	14.1635	0	13.1979	46.6194	40.1827	6.70174
5268113	3-DFR	1321.45	42.5128	43.5813	180.796	34.559	673.884	14.6252	972.616	3285.07	2811.2	8.51657	15.7248	237.811	30.1231	1.70688	496.871	5.43876	0	13.2287	56.2585	30.5128	3.80786
6614026	3-DFR	959.535	38.7161	40.1493	100.662	22.5208	782.314	6.65487	896.115	1921.3	1146.63	6.53198	4.45036	31.0856	7.0504	0.741269	208.388	13.2627	52.3593	16.854	43.8206	39.3253	12.9905
6129201	3-DFR	1073.45	49.7108	29.1122	131.778	50.2777	546.852	14.9863	817.515	3879.57	1152.86	7.08104	11.3953	203.496	12.802	1.86379	525.718	6.52467	0.0537143	20.1265	53.3534	26.5201	5.94373
612112220	3-DFR	1533.64	65.0775	59.3798	148.874	45.5911	773.054	11.0571	845.132	2154.51	3570.74	7.11072	9.75427	86.0999	9.75841	1.10411	443.455	14.7427	271.502	18.7243	42.8345	38.4412	9.54409
61725721	3-DFR	1000.07	23.1527	41.1478	123.685	19.7237	186.823	4.86726	447.804	1557.15	1916.42	3.01826	4.93381	63.1318	8.36078	0.850295	186.973	10.6908	53.5877	9.67032	51.6602	38.6695	10.0469
622162526	3-DFR	1056.87	19.0467	31.9769	169.644	10.5003	294.465	2.9223	302.922	435.702	1714.88	2.26938	2.27729	29.7854	80.8688	18.443	111.853	7.75483	24.6	7.30768	65.0878	27.6045	6.69446
751814	3-DFR	1427.92	45.2164	41.4011	203.527	36.9293	769.608	15.7343	910	3031.63	2526	7.82753	9.75299	111.999	7.82266	1.19032	565.517	7.27378	136.654	13.2252	59.529	27.2458	4.78683
7526111	3-DFR	1868.28	113.558	72.1897	166.027	30.1327	819.202	16.0809	870.096	2895.61	2150.71	10.2895	15.064	89.5076	14.3105	1.32619	378.813	10.0063	0	25.6911	37.5616	36.7472	5.09356
8425417	3-DFR	1715.63	59.6779	72.2545	200.546	40.3481	415.951	15.7068	919.242	2627.06	1991.86	6.64031	12.7866	88.5508	20.5305	2.19409	410.152	12.432	0	14.1151	47.4331	38.4518	6.61595
85202120	3-DFR	2708.12	119.463	134.648	241.45	56.0858	616.567	36.2783	1526.04	3373.62	4231.95	12.5834	13.5996	81.854	23.8756	2.17473	766.7	32.5345	0	17.9949	36.37	45.6351	11.0266
82424512	3-DFR	2002.99	72.0504	92.3261	207.141	30.2823	606.754	11.764	621.158	2602.09	4266.83	5.33612	9.48618	81.8439	12.2038	1.00539	462.751	27.1863	0	14.797	42.5406	42.6624	12.5623
9023717	3-DFR	1488.53	59.5945	69.2725	146.827	32.0402	1399.03	10.1467	1300.77	3088.77	1277.01	6.5427	7.41926	83.9447	12.674	1.21266	224.916	9.1674	0	16.4496	40.528	43.0223	5.6935
9511910	3-DFR	1477.67	56.9051	54.8233	175.536	54.0535	1048.8	18.3656	1238.39	4349.15	2512.52	10.5484	10.025	233.21	9.7694	1.6649	887.141	7.91881	0	15.9939	49.3364	34.6697	5.00777
91121112	3-DFR	2306.36	79.2664	95.2862	262.099	38.1041	843.731	18.8692	949.01	1747.72	3642.3	8.91649	6.01384	28.0224	11.661	1.1213	356.589	13.8746	0	14.2627	47.1605	38.5768	5.61716
10123236	3-DFR	1360.37	53.5596	74.0868	115.894	22.3517	584.878	11.1787	996.226	3317.22	2042.19	6.78119	9.14304	190.482	23.7883	1.26096	260.468	37.9946	165.622	15.9333	34.4769	49.5898	25.4316
102683	3-DFR	1891.87	56.4355	66.8846	253.385	44.7308	931.549	18.0619	1261.65	4065.11	3967.25	9.85268	10.0543	165.847	16.3551	1.94817	554.907	17.2935	3.384	12.2603	55.0464	32.6932	8.45306
105833	3-DFR	1040.77	30.7805	36.6388	129.223	24.3152	427.857	4.64789	405.063	1373.29	1856.85	2.95234	5.87268	64.3957	16.4083	0.663895	205.205	8.09527	0	12.6961	53.3008	34.0031	7.51291
106129	3-DFR	2729.61	113.636	91.9173	322.665	44.1088	940.688	24.9663	1864.44	5542.86	3732.27	14.5066	14.379	421.728	33.4898	2.3336	597.801	12.3736	15.5322	17.6696	50.1722	32.1582	4.32903
10119817	3-DFR	1455.21	70.4434	50.3658	163.806	44.0432	700.649	18.3159	1241.08	4433.33	1725.08	9.19274	11.1299	299.727	16.6497	2.07528	565.601	6.96323	0	20.2673	47.1285	32.6042	4.50763
11018164	3-DFR	1477.71	44.0854	39.4619	220.7	25.6282	324.918	8.16373	596.652	1431.45	2246.48	4.53512	2.36314	55.4195	15.706	2.59598	158.362	9.39722	0	12.4685	62.4197	25.1118	5.97999
11461614	3-DFR	1339.34	42.3249	40.7921	193.129	31.8116	487.823	20.0278	751.241	3304.73	2010.93	8.26869	8.79297	255.236	17.1277	1.62191	620.684	11.4681	0	12.9341	59.0182	28.0477	7.88521
11413618	3-DFR	2160.23	75.6683	90.091	233.28	55.2588	716.858	16.1428	1211.59	4400.67	3968.99	9.82631	12.544	255.253	32.7974	5.97805	594.278	15.6632	0	14.789	45.5934	39.6176	6.8879
1281417	3-DFR	2106.18	63.813	92.5662	238.791	54.2259	609.148	22.6224	1367.69	4224.65	2491.52	10.9322	14.9919	212.83	30.6869	2.09753	785.492	21.978	122.522	12.4908	46.7413	40.7678	9.67952
12105264	3-DFR	2128.26	78.9558	88.6192	230.474	58.016	842.669	17.3118	1409.47	3084.21	3510.36	10.2261	16.4059	172.935	14.3355	1.91674	552.174	14.3046	0	15.5173	45.2956	39.1871	6.32546
1214212424	3-DFR	1880.7	61.3689	66.1211	251.619	36.0731	799.385	12.6109	1090.74	2981.57	1157.1	8.94321	13.4273	175.135	13.1007	1.38988	356.857	15.9342	0.0723522	13.2902	54.4912	32.2186	7.76421
121791524	3-DFR	1871.87	76.3728	82.2117	182.35	49.683	695.515	13.6555	977.684	3914.6	4253.88	7.49615	12.9151	239.013	39.312	1.80692	646.666	11.238	0	17.2128	41.0976	41.6896	5.69881
13710208	3-DFR	1662.06	60.0034	60.6075	189.292	41.4178	605.592	23.0636	1406.71	3504.75	2151.75	12.3076	7.65621	143.747	11.7468	1.80949	613.563	17.7882	0	15.5585	49.0823	35.3591	10.3779
1398316	3-DFR	1983.57	56.9089	70.1621	257.228	34.3689	489.808	14.9933	1084.67	3043.54	1505.67	9.32667	14.0842	200.46	8.03767	1.71622	553.582	10.9117	383.19	12.0569	54.4973	33.4458	5.20155
13514131	3-DFR	2489.84	80.5389	123.053	235.059	52.1127	1365.95	22.0974	2009.91	4777.87	3775.55	13.8496	12.1688	334.437	20.9113	2.47608	641.268	30.1108	1.29819	13.5938	39.6747	46.7315	11.4351
1311111416	3-DFR	2050.86	71.8537	92.4482	210.078	35.0898	431.842	16.8291	1434.79	2282.48	2250.91	10.6222	7.52289	41.6732	12.2322	1.08686	520.072	27.9479	0	14.6658	42.8782	42.4559	12.8348
14941215	3-DFR	1291.15	45.5098	64.1165	113.456	26.9259	293.983	9.64926	590.888	1643.01	2153.59	5.58459	8.92712	65.2839	7.01477	0.676729	201.311	9.55291	0	15.0084	37.4161	47.5755	7.08842
142522113	3-DFR	1828.99	53.7005	98.5451	170.091	39.2063	517.023	16.4038	1154.66	3746.27	2048.04	8.74135	15.427	261.958	11.8673	2.15552	451.899	16.438	379.556	12.0535	38.1783	49.7682	8.30168
151191425	3-DFR	1316.72	36.517	55.7515	156.735	13.2513	626.499	8.11152	699.844	1769.21	1883.81	4.49739	5.70599	139.394	8.52925	0.891962	232.228	21.4496	82.1851	11.4584	49.1805	39.3611	15.1436
15581317	3-DFR	1818.43	59.4091	71.8038	221.333	41.7667	886.234	16.7441	1420.15	2863.93	1753.04	12.0274	12.1566	61.6421	15.4859	1.29712	346.163	11.6874	0.120857	13.4318	50.0413	36.5268	5.94542
1574240	3-DFR	1629.45	62.7695	62.3966	189.367	33.329	483.52	16.6658	1160.35	3777.94	2965.33	9.5072	8.73015	171.794	35.8466	1.20986	544.081	9.5526	0	15.9911	48.2428	35.7662	5.47561
15519167	3-DFR	1540.91	66.8628	58.9182	166.912	32.85	685.408	12.8647	805.485	2700.57	1258.76	7.60818	8.27231	167.932	8.88972	1.30781	392.647	10.9918	0	18.2516	45.5619	36.1865	6.75096
151421220	3-DFR	1946.42	64.4941	43.6342	279.053	39.4433	1263.33	13.1457	1517.95	2990.84	1596.57	10.708	6.56548	154.775	13.9476	1.5631	446.637	20.836	127.265	14.6005	63.1736	22.2259	10.6132
15165125	3-DFR	1499.32	52.7912	55.9364	188.424	35.0154	719.061	13.9919	897.588	3101.17	4777.47	6.71301	11.1096	110.344	12.0154	1.5898	502.824	8.65568	1.61229	14.3817	51.3316	34.2867	5.30558
160252621	3-DFR	1778.47	57.6944	72.3203	210.418	37.2318	571.174	15.2561	1017.69	3545.86	2805.08	8.49276	12.5527	199.652	11.4527	1.49765	566.094	19.2818	0	13.3914	48.8397	37.7689	10.0698
16223199	3-DFR	928.446	27.066	34.111	134.98	18.723	434.85	9.41926	663.088	2252.71	1331.19	6.37964	2.99089	151.585	8.08025	1.18265	239.459	6.66745	0	11.3344	56.5254	32.1403	6.28225
16412612	3-DFR	1411.75	47.5321	56.0042	166.734	29.549	445.576	12.7505	815.591	2648.41	2123.23	6.37207	10.8626	280.077	10.6688	1.44764	402.28	6.9319	0	13.9687	48.9997	37.0316	4.58357
16910120	3-DFR	2205.17	48.8336	90.701	278.601	38.7493	685.469	14.0516	1075.16	3297.08	5539.15	7.48871	10.1364	169.623	15.7193	1.46053	392.828	20.5216	0	9.18768	52.4167	38.3956	8.68723
17413523	3-DFR	1861.67	59.8856	43.8105	115.388	37.6632	837.855	9.9879	719.624	2545.64	1361.17	6.23064	8.12947	74.0434	21.8494	0.837573	375.6	5.33959	0	21.8683	42.1359	35.9959	4.38715
178093	3-DFR	1678.39	51.2828	70.0622	204.649	22.3069	459.738	12.9005	902.415	2673.82	3286.53	7.16876	9.41268	108.249	10.7992	1.05839	257.285	10.9908	0	12.4	49.4833	38.1167	5.97947
171591320	3-DFR	2409.71	88.8288	96.9161	265.368	78.5935	1264.84	32.6292	1987.04	5921.59	3572.97	14.9169	13.6951	271.73	20.3516	2.62191	823.97	20.0067	0	15.5225	46.3721	38.1054	7.86621
187611	3-DFR	1342.34	52.2875	55.9274	135.635	33.4729	452.351	14.9009	976.284	3396.87	2269.47	7.12947	9.821	103.058	18.8386	1.55799	514.576	9.35546	34.2194	16.6649	43.229	40.1062	6.7089
1871974	3-DFR	1845.53	71.8777	26.5554	275.461	103.504	1280.06	23.7802	1336.73	8673.95	2144.12	11.5578	22.497	962.714	25.5449	4.87511	1339.47	3.61164	0	17.6565	67.6662	14.6773	1.99617
18182021	3-DFR	1414.55	50.6235	48.2786	168.951	25.4785	562.874	10.585	630.629	2421.75	2301.78	4.39862	8.96068	88.126	7.2606	1.30703	157.684	11.6647	0	15.4245	51.4778	33.0976	7.99679
182620322	3-DFR	1921.15	57.1194	82.7009	225.542	27.9069	670.408	11.4166	905.145	3340.52	2909.56	6.53464	10.5136	140.947	13.3363	1.92169	282.343	25.6469	41.8508	12.1858	48.1168	39.6974	12.3108
19619196	3-DFR	1504.6	45.4341	49.0512	216.514	39.4926	611.545	16.2008	1262.01	3575.1	1643.21	10.4161	8.73048	127.55	14.4469	1.92117	326.6	8.42345	0	12.2032	58.1537	29.6431	5.09054
20591323	3-DFR	2017.45	67.3475	59.341	244.639	57.1545	432.872	12.2018	1040.3	2936.57	2820.04	8.9612	9.15488	60.2464	26.4493	1.54953	534.469	10.3395	0	15.1172	54.9128	29.97	5.22194
206261611	3-DFR	1368.7	72.3889	58.4253	109.145	27.8324	736.872	14.1299	768.368	2173.4	2417.37	8.22367	7.1811	54.8022	19.8857	0.696332	174.902	19.6365	0	23.1281	34.8717	42.0002	14.1161
2097133	3-DFR	1952.44	52.3908	98.9925	192.293	51.1369	520.28	14.3804	991.811	3807.81	2054.49	7.8993	14.9428	239.519	10.8536	2.07922	607.165	28.5119	0	11.2086	41.1396	47.6519	13.7247
2132166	3-DFR	1882.32	53.8947	51.316	271.878	36.5241	732.863	15.8566	953.317	3614.09	2912.59	7.54752	15.6341	106.523	14.5443	1.49748	428.853	19.1852	0	12.2145	61.6177	26.1677	9.78317
212224127	3-DFR	1317.3	43.3686	40.6931	178.585	39.7817	496.917	11.8895	805.335	3207.75	1783.19	5.39193	9.00259	220.856	10.9863	1.74357	439.041	6.85374	0	13.8331	56.9625	29.2044	4.91875
2214231026	3-DFR	2114.01	78.3495	95.2389	226.814	63.4041	852.547	20.2514	1522	4696.89	2092.72	12.5806	16.0792	218.792	18.1382	2.49419	685.788	18.0801	0	15.0831	43.6642	41.2527	7.83138
23424513	3-DFR	1820.32	75.5274	64.5886	219.223	13.7324	696.98	7.66168	1211.8	1407.58	4119.82	7.00414	8.33836	57.7475	15.8747	1.19357	282.058	21.3552	314.613	17.1624	49.8149	33.0227	10.9184
23892026	3-DFR	1731.56	83.5232	78.6925	146.449	52.5024	721.805	18.8486	1594.05	4073.23	3202.81	12.2059	13.1706	168.802	24.2277	1.96412	519.406	13.6237	100.45	20.5202	35.9799	43.5	7.53096
23152261	3-DFR	1794.38	83.1601	69.0269	195.31	42.3836	756.122	20.0456	1155.19	3973.87	3380.34	9.00626	9.88798	304.617	16.6973	2.06003	455.293	14.5107	0	19.171	45.025	35.8039	7.52666
2320977	3-DFR	1927.63	70.2879	53.3034	281.132	58.4997	962.839	19.8422	1575.26	5336.98	2627.13	12.2659	12.1611	315.976	21.4255	3.25646	704.049	7.06332	0	14.912	59.6437	25.4444	3.37167
2451687	3-DFR	2361.9	72.7532	116.793	234.243	59.4319	743.689	25.8421	1513.78	4697.4	4299.21	13.3747	12.0621	186.366	16.516	1.96048	644.769	23.7784	0	12.7686	41.111	46.1204	9.38981
2492303	3-DFR	2462.49	93.1554	131.341	194.372	51.2808	958.49	14.3096	1410.97	3619.93	3507.59	12.5387	19.3	210.926	22.1933	2.15472	566.658	27.4831	129.72	15.9774	33.3374	50.6852	10.6059
2531793	3-DFR	1625.24	48.142	54.4641	223.011	24.4315	576.16	10.5431	924.608	2513.5	3018.24	6.68572	6.05836	76.0651	31.3598	1.12106	275.604	18.8192	50.0264	12.2282	56.6453	31.1265	10.7553
254956	3-DFR	1402.31	39.9352	46.0799	184.622	39.4005	602.199	9.6194	665.599	2794.28	2875.88	5.66615	5.00914	345.115	9.97925	1.50319	431.475	18.5749	0	12.1666	56.2466	31.5868	12.7327
0221421	MY-VEG-FFQ	1201.87	44.2092	52.5249	122.565	26.6299	524.368	9.1615	812.778	2864.46	1954.57	6.11782	10.8378	168.81	12.8979	1.64317	395.649	11.2721	66.7742	15.5144	43.0121	41.4735	8.90043
0321197	MY-VEG-FFQ	1739.32	79.3479	69.2845	180.593	34.6894	944.035	13.3874	1379.41	3333.98	3823.92	8.89819	11.7013	239.044	28.8897	2.07655	516.779	17.1385	185.01	19.0818	43.4294	37.4888	9.27338
2731612	MY-VEG-FFQ	1747.57	55.1628	59.405	225.205	46.9255	1245.12	15.3618	1342.38	5907.94	2474.88	9.22058	22.5224	329.979	26.8854	2.43521	529.734	8.97103	0.00753773	13.3234	54.3936	32.283	4.87521
22211723	MY-VEG-FFQ	1517.24	44.7563	51.055	206.719	34.7358	764.807	12.4958	853.323	3539.76	1609.44	5.77824	13.1377	290.779	21.7283	1.82044	363.255	11.3543	0.840109	12.2168	56.4268	31.3563	6.97347
22216616	MY-VEG-FFQ	2094.14	66.0362	87.4858	242.644	47.6408	673.331	17.751	1182.73	4102.88	2796.05	9.5886	14.0764	221.024	14.985	2.19583	569.51	18.2886	0.697785	13.0629	47.9986	38.9385	8.13997
2263914	MY-VEG-FFQ	1467.25	51.275	67.2738	147.225	28.9649	394.399	11.9735	806.341	2484.05	2518.88	6.15152	8.27219	94.6441	23.9521	1.37208	369.625	12.4887	0.594557	14.6556	42.0804	43.264	8.03149
3133216	MY-VEG-FFQ	2663.71	81.9713	122.989	285.178	53.6048	1009.78	18.8577	1604.63	5818.69	3477.23	12.3302	20.0959	392.216	18.4655	2.8191	695.322	31.7222	163.747	12.7309	44.291	42.9781	11.0852
3269815	MY-VEG-FFQ	1879.5	72.3271	71.8344	218.479	40.1069	926.361	16.4295	1176.75	3942.57	2999.52	9.35917	14.0498	221.557	41.8872	1.68951	353.655	10.4158	2.41437	15.9862	48.2898	35.724	5.17991
4322161	MY-VEG-FFQ	1724.08	75.8329	74.423	163.064	16.9744	1644.48	8.28555	1683.57	4296.72	1992.85	8.82566	8.59195	270.092	33.2851	1.91016	349.939	29.6775	225.076	18.662	40.129	41.2089	16.4328
4926153	MY-VEG-FFQ	2619.36	102.523	103.64	252.89	74.109	1235.56	29.4038	1941.01	5954.84	3699.98	15.2088	17.5752	363.889	32.0407	2.69546	895.521	16.1358	0.496939	17.418	42.9644	39.6175	6.16806
418222115	MY-VEG-FFQ	2266.21	49.072	51.5409	389.722	68.5013	786.722	15.4996	1107.21	8927.22	1287.7	9.05174	17.0089	802.334	21.511	4.81495	861.858	9.35923	0.056533	8.84561	70.2504	20.904	3.79592
42012195	MY-VEG-FFQ	1477.44	43.7285	87.1162	115.612	30.0267	565.778	10.5231	945.356	2978.95	1939.3	7.44256	16.1548	114.888	22.703	1.3686	410.555	17.2286	40.1191	12.3057	32.5345	55.1598	10.9087
420172326	MY-VEG-FFQ	1375.35	41.9138	53.3825	170.594	41.243	645.939	12.9824	819.888	3993.56	1826.68	7.08159	13.5211	358.43	11.8794	1.99306	513.848	8.35873	1.62971	12.6012	51.2882	36.1106	5.65427
4229222	MY-VEG-FFQ	961.3	38.0505	50.5586	82.3193	21.0244	645.222	8.64476	735.013	1958.18	1394.83	5.50708	10.0065	79.6011	7.69242	0.841971	219.314	8.03674	0.178832	16.2521	35.1602	48.5877	7.72345
56112624	MY-VEG-FFQ	2199.52	58.494	100.967	232.421	71.265	1011.81	20.8553	1261.68	6683.11	2869.61	10.6737	20.8671	511.996	17.537	2.98907	1044.44	16.4624	20.9186	11.2903	44.8611	43.8486	7.14942
542193	MY-VEG-FFQ	1951.57	63.9764	85.9368	219.236	51.0084	809.863	15.2904	1403.34	5152.24	2320.06	10.0042	21.7335	253.867	18.1808	2.60978	628.484	15.6261	95.2929	13.4244	46.0028	40.5728	7.37745
513151118	MY-VEG-FFQ	2618.5	97.7271	128.448	244.412	62.5592	1156.49	27.3299	1676.04	6340.4	3190.07	13.0144	18.3923	400.431	32.7183	2.75655	758.413	29.7288	0.662828	15.4841	38.725	45.7909	10.5981
514182411	MY-VEG-FFQ	2666.78	85.4876	119.957	288.809	67.7729	1140.38	24.4424	1751.41	6264.34	3550.58	13.1861	22.9054	377.202	40.256	2.93362	746.415	20.8279	0.178832	13.2703	44.8322	41.8975	7.27457
5172131	MY-VEG-FFQ	2199.4	73.0436	99.7968	235.979	45.5195	1085.22	18.199	1562.69	4744.85	2806.58	11.9239	17.9263	252.628	37.3866	2.28485	598.479	23.1933	74.6034	13.6897	44.2268	42.0835	9.7804
5251173	MY-VEG-FFQ	1542.28	49.1036	62.3944	185.467	34.6628	523.274	12.3862	758.1	2944.17	2271.82	5.89473	7.95955	120.616	10.12	1.70341	349.182	16.8474	0.298916	13.0958	49.4634	37.4409	10.1096
6104138	MY-VEG-FFQ	1964.52	75.3422	67.1032	223.889	53.5023	1068.24	22.0748	1267.42	5480.39	2935.61	9.53642	15.9664	375.734	28.0591	2.61873	711.29	13.0819	0.215681	16.7348	49.7296	33.5357	6.53783
6181146	MY-VEG-FFQ	1910.53	67.4392	69.0174	243.972	38.7171	581.51	21.8806	1082.29	2763.27	2973.77	10.3938	9.92468	103.911	25.5305	3.22477	630.71	10.4008	0.589263	14.4502	52.276	33.2738	5.0143
62492215	MY-VEG-FFQ	2681.26	93.1121	99.1802	313.392	80.0804	762.629	28.0092	1749.42	6351.9	4210.17	14.1539	18.9907	329.847	23.8831	3.2902	964.993	18.435	0.243441	14.7877	49.7717	35.4406	6.58749
71723264	MY-VEG-FFQ	1857.22	72.2439	57.5496	234.365	46.7923	843.026	20.3704	1327.03	3922.96	2450.72	10.6967	13.8882	163.978	28.2598	2.63109	808.393	9.22788	0	16.5661	53.7417	29.6922	4.76106
1232130	MY-VEG-FFQ	2399.26	83.5309	108.926	263.219	52.6735	1261.98	20.871	1581.53	4180.24	2035.12	12.2557	20.2152	150.823	22.3349	2.77075	540.369	18.163	9.52505	14.1139	44.4751	41.4109	6.9051
24726	MY-VEG-FFQ	1816.21	62.7841	59.1274	229.851	44.9482	667.318	17.4409	1159.27	4008.6	2844.79	9.30124	12.1576	205.11	24.6846	1.88225	558.998	9.4284	0.504477	14.7494	53.9972	31.2534	4.98363
2161338	MY-VEG-FFQ	1382.13	52.8314	71.0008	117.884	38.7429	673.566	14.7287	1060.38	3374.06	2139.01	8.38451	13.8317	255.59	12.0665	1.79673	525.57	13.6434	0.144313	15.9869	35.6719	48.3412	9.28918
2262178	MY-VEG-FFQ	2289.82	69.8609	75.6933	310.235	46.042	716.388	18.5363	1142.92	4240.36	3138.09	9.17513	12.7742	242.513	25.4867	2.82134	706.228	14.1714	0.266612	12.6926	56.3648	30.9426	5.79311
362510	MY-VEG-FFQ	1610.65	59.5488	68.4055	167.332	49.675	874.182	17.0682	1072.47	5374.07	2173.62	8.21115	15.9254	645.346	27.1143	2.90302	796.612	13.7192	103.455	15.6381	43.9431	40.4189	8.10627
36172016	MY-VEG-FFQ	1905.67	64.7605	95.1143	179.514	43.6471	627.39	16.9038	1068.32	3614.73	2993.93	9.04588	13.0103	270.831	24.8467	1.80589	490.523	19.9995	0.697785	14.1311	39.1711	46.6977	9.81904
3621129	MY-VEG-FFQ	2501.43	89.3796	101.502	289.698	54.657	1002.72	21.5104	1412.21	4850.55	3805.41	11.0694	18.5023	275.638	20.6828	2.77074	605.146	20.2862	0.465526	14.7138	47.6903	37.5959	7.51397
32151726	MY-VEG-FFQ	1884.02	76.9756	72.6552	210.473	49.7344	992.77	18.5046	1333.11	4361.62	3235.4	9.88705	15.419	209.217	26.422	1.72605	529.282	13.7779	0.521167	17.0707	46.6761	36.2532	6.87487
4441218	MY-VEG-FFQ	2942.41	91.0395	110.468	345.086	75.5037	930.662	24.2961	1621.75	6940.28	3310.04	13.2585	19.5784	260.809	31.1565	3.57525	953.678	17.1083	0.504477	13.2967	50.4012	36.3022	5.62214
449156	MY-VEG-FFQ	1896.76	62.9215	77.7556	199.914	47.4702	742.888	16.7566	1249.01	4587.26	2345.71	9.29825	16.8987	252.827	18.4046	2.38882	623.985	12.2338	0	14.3727	45.6648	39.9625	6.28759
41014921	MY-VEG-FFQ	2200.66	48.064	84.237	304.226	29.9648	301.558	15.5044	787.28	2823.84	2635.63	6.43673	7.48653	80.549	13.751	1.82313	214.508	29.053	3.11	8.8708	56.1485	34.9807	12.0647
514242	MY-VEG-FFQ	1219.51	27.6331	44.2221	165.804	40.0091	687.82	8.25913	735.461	4600.65	1164.04	5.38849	15.5498	332.519	12.5424	2.67215	492.264	5.79904	3.05093	9.43311	56.6007	33.9662	4.45415
59262218	MY-VEG-FFQ	1855.17	78.1924	65.9925	223.163	44.0964	1169.14	18.9015	1202.91	3368.45	2419.23	8.76048	14.5705	132.734	19.2901	2.4103	570.259	10.2735	0.504477	17.3823	49.6096	33.0081	5.13861
5268113	MY-VEG-FFQ	1328.13	47.0673	51.3287	145.149	44.7966	520.342	15.0309	1009.86	4572.68	2521.33	8.1143	13.9842	314.591	22.9473	2.33179	673.775	8.39213	0	15.2962	47.1714	37.5324	6.13647
6614026	MY-VEG-FFQ	2219.06	83.8865	85.1766	267.902	42.0446	1151.79	16.1596	1606.28	5215.91	2649.54	10.5365	12.1208	164.821	38.9365	2.58591	657.007	26.8248	202.604	15.4363	49.2978	35.2659	11.1064
6129201	MY-VEG-FFQ	1613.05	67.392	48.8105	198.557	60.6289	724.752	18.3902	1149.01	4825.32	2978.71	9.13766	13.2989	334.127	14.3077	2.56713	762.798	8.49699	0	17.9343	52.8396	29.2261	5.08772
612112220	MY-VEG-FFQ	1477.5	65.2081	65.7254	145.57	26.79	943.963	10.8044	1064.35	3413.4	2128.4	6.32914	10.0416	173.561	31.0308	1.53618	369.921	18.2116	221.287	18.181	40.5872	41.2318	11.4247
61725721	MY-VEG-FFQ	1224.76	34.4845	50.9826	136.506	20.5419	379.825	8.26301	709.733	2089.35	1269.75	4.62145	9.04799	97.5864	13.8557	1.50894	254.75	10.1905	7.41741	12.0701	47.7794	40.1505	8.02536
622162526	MY-VEG-FFQ	1631.55	62.9843	49.644	228.014	18.4832	900.657	9.9527	1205.35	1491.03	2491.3	7.57499	5.42499	41.3628	9.89131	1.06714	302.497	18.336	97.9757	15.6406	56.6216	27.7377	10.2449
751814	MY-VEG-FFQ	1176.13	33.4214	43.4332	151.185	26.4038	733.347	8.58005	780.462	2635.84	2107.74	5.7284	13.1234	143.186	20.0514	1.24313	312.88	9.44123	95.4927	11.8377	53.5487	34.6136	7.52407
7526111	MY-VEG-FFQ	2829.15	125.837	114.308	298.425	64.5187	1388.73	25.9167	1848.36	6012.84	3734.12	13.0702	19.1572	259.706	32.7915	3.63722	779.704	18.2671	0.254465	18.466	43.7923	37.7417	6.03136
8425417	MY-VEG-FFQ	1670.9	67.324	73.8215	170.178	37.7251	698.137	13.9592	1002	2665.47	2132.09	7.79054	11.9701	134.771	17.9474	1.64844	406.532	16.9612	0.529005	16.6809	42.165	41.1542	9.45559
85202120	MY-VEG-FFQ	2243.61	77.8469	91.6781	261.777	46.5743	762.808	21.3985	1221.77	3456.41	3541.79	9.86991	12.2215	164.145	23.4156	2.55173	625.003	19.6418	0.313523	14.2603	47.9533	37.7864	8.09565
82424512	MY-VEG-FFQ	1340.12	56.6302	59.1435	133.281	30.565	562.7	12.7351	822.162	3524.37	2292.37	6.34381	10.6749	214.456	15.4117	1.41492	359.558	12.1286	0.521167	17.5334	41.2655	41.2011	8.44915
9023717	MY-VEG-FFQ	1980.87	72.1013	82.5046	218.733	48.9241	963.459	17.5216	1336.32	4529.45	2458.91	10.2562	17.0581	160.577	27.0885	1.89748	531.307	13.3868	0.592257	15.1324	45.907	38.9606	6.32154
9511910	MY-VEG-FFQ	1334.11	46.3992	48.4686	151.153	32.2326	485.041	13.6843	745.596	2909.3	2276.27	6.47159	9.13083	167.617	9.0435	1.34614	404.715	8.89921	0.266612	15.1331	49.2987	35.5682	6.5306
91121112	MY-VEG-FFQ	2202.53	86.6275	93.489	235.499	43.1566	815.905	16.5271	1121.61	2126.2	3641.62	9.52469	6.65893	54.6286	13.3094	1.31629	483.222	15.2348	0.550498	16.2688	44.2271	39.5041	6.43751
10123236	MY-VEG-FFQ	2008.37	94.3108	92.8136	184.145	45.6528	1005.08	19.1314	1692.7	5035.03	4121.21	11.7782	18.2509	306.519	30.4823	2.85589	626.651	19.2308	88.0168	19.3543	37.7899	42.8558	8.87963
102683	MY-VEG-FFQ	2288.28	94.1874	90.8144	245.908	54.5825	1219.6	21.0208	1451.32	4872.64	3239.88	9.86869	15.3404	483.217	29.1358	2.85226	677.381	19.8926	12.1971	17.3003	45.1681	37.5316	8.22116
105833	MY-VEG-FFQ	968.67	33.1831	40.105	104.19	28.7489	606.757	8.75882	645.827	2727.57	1698.6	4.91392	11.3481	204.811	12.1951	1.27951	366.839	7.69062	0.254465	14.5789	45.7758	39.6452	7.60244
106129	MY-VEG-FFQ	2133.81	71.1217	95.0361	225.731	41.8749	704.137	16.8286	1167.76	3718.25	2689.41	9.14781	14.6739	151.229	27.1584	2.10438	457.887	16.332	0.623554	13.9267	44.2017	41.8715	7.19563
10119817	MY-VEG-FFQ	2704.02	112.431	114.669	274.261	71.6507	1239.86	26.8854	1926.05	6152.17	3549.11	15.7854	21.9713	334.393	32.284	3.07013	799.834	17.074	0.178832	17.4394	42.5411	40.0196	5.95883
11018164	MY-VEG-FFQ	1104.64	49.2653	38.9245	131.473	17.1447	495.63	7.59677	497.214	1679.56	1250.94	2.83981	3.89755	47.4345	19.4965	1.03234	161.811	7.21118	1.90989	18.3607	48.9989	32.6403	6.04696
11461614	MY-VEG-FFQ	2480.07	69.2986	67.8064	381.997	58.1566	687.982	17.2634	1177.1	5493.45	2499.98	9.0928	11.7526	341.937	34.2263	3.62561	587.907	14.0441	0.504477	11.4759	63.2592	25.2649	5.23288
11413618	MY-VEG-FFQ	2593.91	96.7098	110.387	274.267	68.7478	961.576	22.0317	1649.35	5953.62	3978.81	12.2259	20.0279	294.605	32.8395	2.59759	661.805	18.3419	0.162141	15.6148	44.2833	40.1019	6.66336
1281417	MY-VEG-FFQ	2753.61	81.6615	128.889	299.642	58.364	917.786	21.1349	1758.54	5191	3311.69	13.2814	23.746	281.433	23.8911	2.44853	617.573	23.6394	94.8088	12.1646	44.6359	43.1995	7.9232
12105264	MY-VEG-FFQ	2829.46	122.149	118.678	296.225	70.9855	1399.54	30.1265	1934.21	5204.97	4168.13	15.3975	19.5352	219.571	23.6437	2.95382	774.857	20.3583	0.254465	17.8215	43.2193	38.9591	6.68314
1214212424	MY-VEG-FFQ	1990.12	54.1979	85.2874	244.569	40.4298	775.536	14.2056	1113.32	4980.97	1240.68	7.88969	16.177	554.92	24.7088	2.18972	574.525	21.7232	0	11.0459	49.8445	39.1097	9.96146
121791524	MY-VEG-FFQ	2108.94	95.2213	88.7246	191.997	68.0003	903.84	22.9369	1368.99	5290.25	4350.99	11.0283	16.1601	361.143	24.6179	2.35168	889.791	13.9694	0.056533	19.5587	39.4368	41.0046	6.45602
13710208	MY-VEG-FFQ	1315.32	51.919	46.2745	159.488	37.3277	458.093	15.1236	961.795	3043.63	1442.99	8.82802	14.5228	221.515	10.1707	1.81211	466.259	6.82612	8.17919	16.4548	50.5469	32.9983	4.8677
1398316	MY-VEG-FFQ	2326.37	80.435	95.7534	262.96	59.373	956.417	23.4074	1521.74	4438.47	3416.63	12.6324	14.975	243.957	19.2202	2.49925	645.306	18.676	1.9684	14.3932	47.0546	38.5522	7.51933
13514131	MY-VEG-FFQ	2584.59	90.9455	125.53	242.383	65.7644	1373.1	25.567	1766.98	6199.8	3715.26	14.0096	22.7048	400.845	23.2976	2.83794	723.098	22.2286	0.272214	14.7694	39.3626	45.868	8.12224
1311111416	MY-VEG-FFQ	2086.69	76.6514	113.535	171.254	47.9423	920.364	21.8434	1552.79	4191.9	3353.88	12.5111	17.898	120.162	22.6932	1.70642	596.905	15.8997	0	15.228	34.0222	50.7499	7.10712
14941215	MY-VEG-FFQ	1837.27	63.1502	61.013	245.677	45.518	595.774	18.0047	952.401	3713.91	2802.45	9.24531	12.9438	256.949	20.6665	2.34798	557.928	11.2143	0.289688	14.1559	55.0714	30.7727	5.65609
142522113	MY-VEG-FFQ	951.484	32.4388	43.7224	104.448	20.2472	431.461	7.93007	607.522	2105.42	1281.37	4.52417	7.27371	88.7115	7.31542	1.05534	218.729	8.18217	111.744	13.7884	44.3964	41.8152	7.82526
151191425	MY-VEG-FFQ	1090.16	24.981	47.5531	126.065	12.6303	563.571	6.3742	550.857	1703.7	1118.34	4.07695	7.22492	98.6792	9.71994	0.601672	221.316	15.1717	63.4487	9.68105	48.8547	41.4643	13.2291
15581317	MY-VEG-FFQ	1485.76	60.0462	55.036	170.007	38.4125	799.537	14.9561	1026.33	3100.95	2508.48	8.19292	11.7836	138.582	21.2552	1.34411	406.453	10.9737	0.056533	16.9677	48.0403	34.9919	6.97711
1574240	MY-VEG-FFQ	1920.36	68.0117	85.3828	203.435	44.6376	533.749	16.018	1092.18	3624.44	3203.83	8.51102	12.2425	191.186	26.0857	1.59842	467.891	15.8282	0.116553	14.6717	43.8855	41.4428	7.68264
15519167	MY-VEG-FFQ	1230.61	47.9954	54.8645	116.851	37.084	516.063	12.8947	870.509	3761.95	1584.82	7.53776	13.7713	495.162	13.0229	2.16849	474.782	9.42279	3.45963	16.6482	40.5323	42.8195	7.35411
151421220	MY-VEG-FFQ	2259.86	71.5266	51.872	352.104	77.5998	947.821	15.0496	1258	8012.52	2462.42	8.63027	18.6826	773.962	24.2611	4.433	1005.62	10.4646	63.7387	13.2373	65.1631	21.5996	4.35747
15165125	MY-VEG-FFQ	1814.1	75.2898	86.4564	165.942	43.3134	695.964	18.8318	1306.2	3771.72	2564.51	10.2518	14.7162	168.475	17.0996	1.75604	551.203	13.6232	0.249921	17.2779	38.0811	44.641	7.03423
160252621	MY-VEG-FFQ	1242.02	40.5645	52.1309	141.448	30.2808	476.118	11.1308	719.177	3053.85	2033.13	5.81778	9.56511	181.736	9.87831	1.51358	395.344	9.19124	0.178832	13.5528	47.2586	39.1886	6.90939
16223199	MY-VEG-FFQ	1404.51	59.193	59.411	135.566	45.2738	554.723	17.8896	1231.27	3854.36	1760.85	10.0901	17.3884	256.704	11.3906	2.0358	629.569	7.97523	0	18.0228	41.2765	40.7007	5.46358
16412612	MY-VEG-FFQ	1676.89	64.7723	63.4612	195	42.9298	631.907	16.7869	1133.93	4126.06	2446.52	8.27348	11.8164	305.962	26.7687	2.08993	566.821	12.219	0	16.0901	48.44	35.4699	6.8295
16910120	MY-VEG-FFQ	1989.9	77.5947	79.9755	214.247	43.1177	912.011	18.4752	1199.34	4248.8	3353.75	8.79302	13.713	191.614	26.4441	2.02456	542.465	14.9847	0.271156	16.447	45.4119	38.1411	7.14634
17413523	MY-VEG-FFQ	2303.84	97.9817	121.36	184.346	57.4508	1173.82	22.3617	1782.83	4944.59	3378.39	13.5433	21.125	159.897	29.6323	2.2594	720.903	17.473	0.00753773	17.642	33.1923	49.1656	7.07872
178093	MY-VEG-FFQ	2280.59	74.8756	99.5283	252.832	46.5811	781.434	19.425	1283.33	4108.4	4357.26	9.64508	14.4543	208.352	22.0607	2.14936	565.287	18.2782	0.0953178	13.5731	45.8322	40.5946	7.45516
171591320	MY-VEG-FFQ	2101.5	73.8001	89.8514	219.738	63.3958	981.582	21.8843	1359.55	4706.13	3245.16	11.0507	17.8508	201.961	13.837	2.26279	816.514	14.0494	0.00753773	14.888	44.3285	40.7836	6.37704
187611	MY-VEG-FFQ	2480.82	92.0865	103.179	268.319	72.4951	1172.85	26.4766	1830.47	7125.23	3583.06	14.2226	24.2433	426.057	33.5669	3.36036	891.006	16.883	0.249921	15.5405	45.2815	39.1781	6.41062
1871974	MY-VEG-FFQ	1692.79	62.1639	46.0361	224.442	71.6265	881.225	20.7317	1263.04	6522.03	2599.27	10.0138	15.8588	593.179	16.7858	3.00301	866.099	6.44596	0	15.9318	57.5216	26.5466	3.71704
18182021	MY-VEG-FFQ	2051.99	78.8546	78.9247	227.118	46.6437	854.795	18.9934	1305.95	4077.69	3322.62	10.1869	17.2155	290.805	23.1913	2.3421	574.684	13.315	0.460982	16.3073	46.9685	36.7241	6.19554
182620322	MY-VEG-FFQ	1704.84	57.1604	71.6035	198.359	26.9201	921.504	9.41477	1176.12	3453.54	2622.33	7.59612	11.1477	181.96	21.6731	1.6357	369.338	23.3537	136.093	13.7198	47.6106	38.6696	12.6122
19619196	MY-VEG-FFQ	1578.67	44.1106	49.1319	230.143	47.9615	688.653	12.4001	927.086	4445.28	1544.52	7.50632	12.1972	325.73	12.0198	2.26516	429.504	6.89823	0.00753773	11.4632	59.8084	28.7283	4.03352
20591323	MY-VEG-FFQ	1526.52	53.9529	58.436	176.41	38.2377	411.849	14.153	897.068	3236.81	2594.94	7.06	9.80733	170.344	23.4165	1.57347	473.545	11.9872	0.460982	14.9105	48.7531	36.3363	7.4538
206261611	MY-VEG-FFQ	1492.18	64.7006	61.3245	144.57	32.7775	599.215	14.3617	961.491	2362.7	2570.1	7.84187	8.71543	105.278	13.3555	1.20859	440.509	9.54957	0.08778	18.6322	41.6328	39.735	6.18761
2097133	MY-VEG-FFQ	2739.44	77.5544	130.979	303.018	56.8651	984.333	20.1211	1629.46	4922.42	3274.52	12.4967	25.5294	276.409	28.9582	2.73805	623.941	23.4228	88.8402	11.4849	44.8732	43.642	7.80441
2132166	MY-VEG-FFQ	2505.82	102.543	92.5053	294.987	57.9498	1243.64	19.5929	1410.65	5774.57	2710.88	9.20629	15.7952	276.871	24.2093	2.93404	674.222	18.7376	0.493286	16.9306	48.7045	34.3649	6.96086
212224127	MY-VEG-FFQ	1614.39	65.2428	64.1577	172.642	38.5689	714.45	15.8073	1056.14	3675.09	1806.72	7.42032	9.70187	145.015	24.7484	1.67955	506.793	10.7511	0.162141	17.0686	45.1659	37.7655	6.32846
2214231026	MY-VEG-FFQ	1961.82	62.9118	68.7463	257.846	57.6311	787.766	17.3802	1242.13	5632.5	1897.32	9.74404	16.8925	459.943	17.5673	3.2441	706.584	11.388	0.0320661	13.2324	54.2335	32.5341	5.38934
23424513	MY-VEG-FFQ	981.864	53.1766	36.946	98.1134	9.9392	368.523	5.45211	829.826	1491.96	1800.47	3.87772	5.06201	44.2967	11.6853	1.00489	151.131	11.1296	103.24	22.6845	41.8539	35.4616	10.6824
23892026	MY-VEG-FFQ	2073.12	81.967	95.152	203.657	54.6485	1217.14	17.8843	1912.62	5289.25	4030.31	13.0059	25.0696	349.612	24.5726	2.7284	755.777	19.744	101.473	16.4027	40.7546	42.8427	8.88984
23152261	MY-VEG-FFQ	1831.74	72.7717	74.4847	196.364	51.3753	847.15	18.7252	1216.19	4766.68	2848.13	9.33597	14.7747	351.394	28.5693	2.45693	650.32	13.144	0.521167	16.663	44.9627	38.3743	6.77172
2320977	MY-VEG-FFQ	1837.98	60.8237	76.5992	203.756	56.1253	1176.26	18.3709	1358.75	5373.97	2843.45	10.7547	13.7776	351.231	18.1294	2.76306	591.537	12.2743	0.056533	13.9208	46.6338	39.4455	6.32074
2451687	MY-VEG-FFQ	2569.82	88.6196	111.044	275.76	81.8053	1099.68	27.0971	1662.77	7930.86	4356.67	13.4835	23.4304	577.018	23.6529	3.49556	1032.96	19.458	0.0888375	14.4278	44.8953	40.6769	7.1277
2492303	MY-VEG-FFQ	3298.86	136.657	178.146	242.886	74.3221	1789.69	28.9014	2836.93	7252.71	4107.63	20.8028	31.9316	580.81	32.9711	3.99877	926.867	37.3489	187.622	17.5118	31.1244	51.3638	10.7686
2531793	MY-VEG-FFQ	1379.55	45.2196	48.7121	176.133	24.6415	465.694	10.8201	805.928	2132.58	2184.12	6.5401	6.14333	69.5156	20.4479	0.982426	314.265	12.3495	34.7272	13.6634	53.2197	33.117	8.39584
254956	MY-VEG-FFQ	1403.08	47.1593	55.3078	167.971	34.4679	632.138	12.432	878.49	3769.17	1464.57	6.79595	10.0976	147.806	23.0841	2.19873	370.98	9.06741	0.0242284	13.8878	49.4654	36.6467	6.00804

## Sheet: compare_analysis_nutrients
index_code	tool	food_energy	protein	total_fat	carbohydrates	total_dietary_fiber	calcium	iron	phosphorus	potassium	sodium	zinc	vitamin_e	vitamin_c	niacin	vitamin_b6	folate	satured_fat	cholesterol	protein_percent	carbohydrates_percent	total_fat_percent	satured_fat_percent
3499	O-FFQ	1017.39	26.8134	26.606	157.505	20.4834	372.678	7.18143	516.284	2322.91	1860.15	3.98955	6.92875	211.299	21.8634	1.48696	262.973	4.63264	22.7086	10.9809	64.5031	24.516	4.26871
1665	O-FFQ	1641.2	101.168	65.3801	142.444	36.8174	996.242	12.4427	1617.01	4744.1	3022.48	9.30643	16.734	495.582	29.5139	3.10813	488.132	17.0714	420.953	25.8928	36.4572	37.65	9.83078
482	O-FFQ	1087.83	26.9182	40.5594	147.238	23.844	467.734	8.23762	689.156	2845.62	1356.95	5.09868	10.6919	142.582	21.0497	1.5553	296.224	8.22915	16.5569	10.1419	55.4747	34.3834	6.97609
744	O-FFQ	1554.58	58.3063	51.27	195.009	45.5582	941.757	17.8845	1202.96	4238.11	1854.89	9.26747	13.0775	299.659	22.1324	2.81595	634.435	9.90383	5.89486	15.8152	52.8949	31.2899	6.04428
3681	O-FFQ	1229.17	28.5761	31.4832	197.679	29.8604	450.993	10.2818	606.615	2923.15	1813.79	5.22595	7.80699	144.087	23.4264	1.8929	343.657	7.337	13.5545	9.61859	66.5379	23.8435	5.55661
3997	O-FFQ	1035.64	22.5365	14.3375	199.257	34.9522	378.36	8.10133	494.207	3607.48	743.237	4.20216	8.112	294.579	8.17263	1.95514	352.624	2.2192	1.20812	8.87078	78.4313	12.6979	1.96541
4096	O-FFQ	2348.56	88.5247	105.525	225.821	60.8918	940.965	26.058	2363.61	5828.1	3889.26	16.0347	35.2413	277.751	36.1205	3.26896	788.534	15.5194	2.41074	16.0436	40.9262	43.0303	6.32839
5498	O-FFQ	859.302	25.141	24.5056	126.907	20.8448	435.245	7.23113	627.295	2490.06	1417.04	5.24532	6.72659	157.229	8.04394	0.906141	263.384	4.86488	20.5813	12.1346	61.2527	26.6127	5.28318
5534	O-FFQ	909.554	24.5767	33.671	119.243	19.85	366.813	6.81916	574.272	1832.09	1445.33	4.48147	7.19017	87.9195	9.79364	1.03217	192.105	7.98122	8.16328	11.1926	54.3051	34.5022	8.17826
6276	O-FFQ	1012.85	36.7901	35.5643	117.375	24.2017	699.366	9.19356	701.487	1987.99	1956.45	4.90271	6.61946	88.9824	14.159	1.14863	270.01	6.41042	11.7384	15.7099	50.1207	34.1695	6.15901
8882	O-FFQ	1200.32	35.4253	35.577	162.429	42.9605	506.48	11.0323	788.554	4204.93	2244.7	6.67568	14.1942	526.975	18.9109	2.73919	487.25	4.81201	11.3223	12.7474	58.4483	28.8044	3.89598
9093	O-FFQ	1260.48	38.0836	31.2558	190.083	30.7561	421.672	9.80139	708.929	2857.21	1574.85	5.55979	7.74384	227.352	15.499	1.79826	387.519	5.7901	4.54993	12.7587	63.6811	23.5602	4.36451
9412	O-FFQ	1681.81	51.3923	70.1784	190.907	42.2895	603.19	14.2701	1116.78	3518.71	3232.17	8.54021	17.5342	214.944	15.0758	2.13405	520.307	10.5067	26.9248	12.8416	47.7029	39.4555	5.90705
11428	O-FFQ	2077.71	90.8134	70.5787	241.929	54.2469	1155.48	21.0585	1702.25	5416.83	3396.39	10.5559	16.4103	308.923	52.9865	3.51025	678.693	14.1107	14.339	18.4751	49.2181	32.3068	6.45903
11455	O-FFQ	1215.3	43.4319	63.3678	105.366	25.1354	489.324	11.2879	1040.82	2704.54	2923.35	7.50116	15.3333	171.796	30.8524	1.48232	360.431	11.7206	413.63	14.9058	36.1616	48.9326	9.05066
13384	O-FFQ	1737.72	52.7966	48.2639	247.66	46.5107	657.33	14.8652	1040	4483.07	3289.48	7.79307	13.1007	186.31	17.1647	2.86576	457.438	6.79939	66.5598	12.9071	60.5452	26.5477	3.74003
17700	O-FFQ	4208.77	136.155	127.754	584.578	113.213	2453	52.3745	2701.69	8582.02	10388.2	22.7793	37.2344	757.615	69.0831	8.86057	1720.6	21.7702	103.767	13.505	57.9836	28.5114	4.85856
17770	O-FFQ	1058.09	33.1906	33.9005	140.782	26.1569	543.102	9.07641	603.926	2540.45	2303.76	4.7833	8.16331	150.161	21.5312	1.31285	325.925	5.82884	15.6682	13.2631	56.2568	30.4802	5.24075
19227	O-FFQ	792.633	24.6911	30.3287	92.1566	19.8737	341.516	6.73758	524.587	1747.64	1530.93	4.14079	7.65436	92.924	8.67063	1.11775	248.437	4.62679	15.693	13.3402	49.7909	36.8689	5.62452
19268	O-FFQ	1279.2	30.9077	35.5897	123.669	25.6976	617.955	9.99114	751.143	3678.27	1942.03	5.66598	10.6363	253.784	22.0344	1.66717	369.624	6.62159	9.1592	13.1716	52.7029	34.1255	6.34917
20675	O-FFQ	1368.94	38.6932	48.9768	183.691	28.4908	631.338	7.55899	827.124	3436.1	1513.25	5.52311	9.10626	241.293	13.2859	2.62504	309.567	11.2403	28.2502	11.6342	55.2318	33.134	7.60432
23769	O-FFQ	923.977	26.6214	37.0613	95.4491	32.0809	553.136	9.51776	692.702	3851.76	1349.77	5.84183	14.8278	486.971	22.0931	2.04293	532.482	5.69331	3.32999	12.9571	46.4566	40.5863	6.23481
24098	O-FFQ	1317.62	32.9269	29.8211	207.532	39.6617	418.059	9.16698	693.13	3299.31	1185.59	5.5811	11.4573	346.903	10.3346	2.02811	416.372	4.33221	3.01556	10.7059	67.4777	21.8163	3.16933
24551	O-FFQ	4799.56	123.84	164.865	635.076	116.547	1340.19	34.4527	2576.87	10257.1	10405	21.1002	38.649	910.347	43.2669	6.74771	1353.94	20.7383	56.1492	10.9606	56.2083	32.8311	4.12982
24910	O-FFQ	1571.85	58.8989	61.1081	179.314	37.8147	942.012	13.6851	1154.69	3699.98	2881.3	8.0235	15.7491	269.068	19.1254	2.35668	491.925	10.6351	55.5998	15.6768	47.7273	36.5959	6.36908
25595	O-FFQ	5269.33	97.8396	102.498	688.754	90.1629	1178.91	30.1286	2512.87	9242.33	4186.1	16.7478	30.7191	361.985	48.0973	5.5393	1033.71	17.2227	21.6036	9.61839	67.7099	22.6718	3.80953
26359	O-FFQ	1485.75	42.0915	58.5712	182.165	37.6276	503.109	12.1121	981.635	3026.23	2867.84	7.8003	15.4496	152.866	11.1612	1.83515	413.048	8.91146	11.0073	11.8221	51.164	37.014	5.63158
27368	O-FFQ	2058.32	47.2371	70.1103	296.433	52.6716	585.473	13.6049	1127.7	5284.75	1490.76	8.80034	19.517	205.303	15.6396	3.13613	517.922	11.5827	12.8794	9.4207	59.1189	31.4604	5.19747
28579	O-FFQ	726.484	23.797	38.7248	61.7762	19.4909	373.73	6.6383	574.382	2414.46	1195.6	4.40635	10.0504	108.267	8.22255	1.15249	231.688	5.6247	60.0641	13.7791	35.77	50.451	7.3279
29665	O-FFQ	3117.05	65.9311	49.3412	586.144	93.8946	1034.78	18.2208	1463.25	10353.5	1982.62	10.1375	22.259	893.797	27.6824	6.7175	973.704	8.99634	20.2268	8.63998	76.8116	14.5484	2.6526
33425	O-FFQ	2259.65	61.4266	94.1051	279.74	36.5338	850.497	15.4324	1116.33	3464.1	2308.73	8.06702	13.3261	110.441	25.4425	1.62319	414.502	22.8266	64.427	11.1098	50.5947	38.2954	9.28912
33477	O-FFQ	1578.59	46.2037	52.7723	196.016	36.5476	524.568	13.4054	1071.7	3784.24	2083.05	8.25384	10.3479	245.701	35.1353	2.01607	431.576	8.8375	7.59376	12.8003	54.3045	32.8952	5.50878
36032	O-FFQ	1235.94	36.1545	48.2913	139.062	29.12	488.138	11.0798	691.636	2293.5	2551.28	5.78275	9.82831	182.214	10.5616	1.4836	386.761	7.74714	21.385	12.7362	48.9876	38.2762	6.14046
38028	O-FFQ	1627.44	47.9532	82.2989	163.387	33.8389	537.997	16.7002	1139.1	3468.47	2182.93	9.02867	8.8476	187.946	31.2709	2.79358	536.626	12.994	11.0307	12.0937	41.206	46.7002	7.3734
41594	O-FFQ	1590.83	73.9825	53.7181	188.199	20.5376	1494.35	6.89057	1439.96	3692.73	1908.86	8.43933	6.18945	97.8592	15.0569	1.81225	253.094	21.6023	293.116	19.3142	49.1321	31.5537	12.6891
43020	O-FFQ	2306.47	70.1792	103.656	240.268	66.4285	1039.61	21.7946	1509.91	5941.24	4828.23	11.228	22.634	536.055	27.3051	3.69084	876.271	14.7996	28.333	12.9083	44.1934	42.8982	6.12483
43925	O-FFQ	1489.53	44.6882	59.8921	174.644	34.1517	550.064	12.8173	937.197	3757.58	2244.44	7.00351	12.8654	282.488	34.6525	2.00405	405.127	12.9006	10.2761	12.6206	49.322	38.0574	8.19747
44455	O-FFQ	1390.03	47.8128	54.3063	166.52	31.157	800.641	14.0034	1132.79	3249.96	2001.59	8.29344	17.7849	247.656	28.1557	2.35807	441.121	9.06603	19.2937	14.2079	49.4827	36.3094	6.06158
45590	O-FFQ	2719.88	102.687	123.317	274.418	64.4259	1557.78	22.4027	1823.9	5946.92	3568.73	12.31	21.767	187.107	31.5935	3.51909	796.117	20.4759	35.8162	15.6877	41.9235	42.3888	7.03836
46043	O-FFQ	1218.45	34.6867	23.1886	201.969	38.8349	404.077	10.3136	752.171	4299.76	1175.99	5.53218	11.6752	407.743	12.7954	2.41422	548.416	3.65028	1.89745	12.0094	69.9265	18.064	2.84359
46212	O-FFQ	1158.73	21.1118	16.0811	226.496	38.9671	400.78	6.60739	492.685	4784.76	342.523	3.99141	9.56339	496.869	10.8502	2.94035	442.917	2.38327	0.229308	7.43923	79.8111	12.7497	1.88955
46461	O-FFQ	2112.28	65.7719	71.6116	279.946	64.297	867.648	17.8345	1455.57	5746.49	3675.6	11.256	21.663	444.478	22.4542	3.21146	695.438	11.351	31.7663	12.9768	55.2332	31.7901	5.03899
48251	O-FFQ	1007.57	30.9793	34.0026	133.019	22.8775	696.632	8.32437	602.38	2589.46	1251.18	4.19053	7.59952	95.0349	20.0491	1.57456	322.855	6.5947	8.36906	12.881	55.3084	31.8106	6.16958
51370	O-FFQ	1343.37	36.0481	42.509	183.994	33.7831	498.727	9.73395	827.861	3217.86	1832.07	6.32785	10.6139	164.912	11.9744	1.85032	348.732	7.42117	19.5949	11.4189	58.2837	30.2974	5.28929
51598	O-FFQ	1390.92	38.9615	49.1013	180.73	39.9406	584.297	11.5556	744.952	3495.95	2540.06	6.03727	11.7759	316.312	12.1355	2.14559	462.417	8.43595	33.5474	11.8005	54.7385	33.461	5.74884
52270	O-FFQ	1513.22	42.7297	43.9113	225.201	39.9088	608.304	11.3223	877.977	3596.85	1843.44	6.5717	11.1597	163.327	14.1304	2.3033	390.691	6.39616	11.7709	11.6515	61.4076	26.9409	3.92422
52457	O-FFQ	2840.89	82.1673	122.645	325.094	64.8399	805.302	23.4653	2222.42	5527.53	4528.77	16.3726	36.7074	258.368	30.0414	3.39248	702	21.9208	20.2597	12.0266	47.5831	40.3903	7.21911
52536	O-FFQ	2381.9	74.8479	74.2526	316.472	55.9476	796.445	20.9484	1372.41	4281.97	3872.53	10.6974	15.3222	220.747	25.557	3.29248	656.102	12.2632	56.6728	13.4043	56.676	29.9197	4.94138
53242	O-FFQ	1102.52	29.4836	42.8782	139.881	29.3923	371.147	9.08126	748.221	3072.31	1654.89	5.72505	13.2548	205.69	21.4853	1.55851	350.808	6.48116	2.91711	11.0907	52.6184	36.2909	5.48547
53409	O-FFQ	3073.8	59.735	107.734	439.346	42.7793	897.283	17.7154	1301.68	5450.84	2646.91	9.87613	22.1781	528.899	45.2778	5.73698	611.592	30.2372	46.8677	8.05615	59.2523	32.6915	9.17535
54724	O-FFQ	924.408	24.2151	41.8374	101.059	17.3516	346.833	6.60176	525.795	1986.81	1175.99	3.76176	9.10707	145.645	13.5145	1.36976	243.941	8.46386	25.3574	11.0366	46.0597	42.9037	8.67957
54917	O-FFQ	1842.59	49.1214	62.3718	252.294	38.0744	654.145	15.4343	988.664	3091.33	4283.86	8.13395	13.5267	156.747	20.7865	2.7603	465.252	10.8038	51.572	11.1197	57.1121	31.7682	5.50274
55189	O-FFQ	1202.04	57.3863	57.0463	110.017	24.4909	532.445	12.0336	1116.27	1708.13	2207.65	6.7482	9.03267	13.962	27.5492	1.85955	272.322	8.63959	2.05855	19.4032	37.1983	43.3985	6.57264
55511	O-FFQ	1046.78	44.183	42.6003	101.115	22.5169	485.133	9.68955	921.089	2488.48	1954.49	6.71355	10.4189	113.519	22.6172	1.36849	315.573	9.83985	49.1651	18.3219	41.9305	39.7475	9.18092
55849	O-FFQ	1268.22	37.7571	41.3686	166.4	30.9226	486.595	10.2271	751.622	3300.16	1673.62	5.58832	9.61897	257.898	24.2915	2.06234	386.09	10.2048	5.42185	12.7027	55.9823	31.315	7.72475
55954	O-FFQ	1686.92	43.2399	78.6048	191.092	37.7522	661.489	11.6491	1010.38	3836.32	1657.15	7.57351	17.8851	204.423	23.9685	2.06041	385.508	13.671	22.475	10.5157	46.4727	43.0116	7.48059
56123	O-FFQ	2121.96	69.6046	91.9206	234.864	53.0663	793.718	18.616	1638.42	4500.52	2743.49	12.0647	23.9015	258.682	19.7879	2.99762	555.191	13.9972	19.5888	13.6135	45.9356	40.4509	6.15967
56391	O-FFQ	2076.42	67.3891	72.8798	270.804	47.3672	931.958	17.0143	1276.75	4755.26	3561.49	8.78406	14.7476	227.419	25.4128	3.29832	555.663	11.0829	12.7784	13.4195	53.9264	32.6541	4.96573
56438	O-FFQ	1594.82	47.1451	61.8499	185.812	45.716	938.598	17.5158	1092.95	5773.06	1973.96	8.69143	17.0582	382.461	25.5853	2.31508	802.584	16.9022	13.3395	12.6693	49.9335	37.3972	10.2198
56867	O-FFQ	1222.35	32.8264	38.0303	163.214	30.2031	593.754	10.4914	666.733	3024	1895.86	5.30374	9.48763	284.932	13.3362	2.0929	411.965	10.6472	33.5546	11.6567	57.9578	30.3854	8.50687
57983	O-FFQ	2058.38	60.1886	73.3967	271.434	45.1819	729.129	15.9403	1075.06	3927.1	3422.7	8.19302	14.7616	246.416	29.0615	2.1842	530.813	14.5181	50.5427	12.1161	54.6403	33.2436	6.57571
59157	O-FFQ	2610.81	82.5674	95.904	318.589	79.4063	906.78	23.6684	1776.08	6925.72	3787.87	14.5132	26.0672	420.39	24.4757	3.6878	923.864	14.8302	29.4369	13.3834	51.6402	34.9765	5.40861
61523	O-FFQ	2954.1	102.98	100.092	369.437	86.0135	1315.14	29.8618	2135.07	8080.1	3901.33	16.1244	30.4732	568.888	43.311	4.93298	1036.87	14.6155	6.5337	14.7616	52.9564	32.282	4.71385
61575	O-FFQ	2056.21	53.0793	76.1555	263.284	45.7905	764.064	15.8956	1038.59	3571.29	5289.65	8.65567	16.9075	212.025	16.7097	2.32535	496.525	14.2231	64.8568	10.8833	53.9834	35.1333	6.56162
61743	O-FFQ	1431.29	41.9296	61.6937	150.796	36.7055	696.758	12.2539	902.705	3915.3	2778.56	7.18637	15.7836	253.934	25.2049	1.88205	497.479	9.03035	17.4054	12.6471	45.484	41.8689	6.12853
63355	O-FFQ	1839.5	44.5713	63.894	252.477	44.9818	565.395	12.9789	1136.31	4892.75	2576.13	8.32816	19.7069	347.903	18.9706	3.23672	539.79	11.2847	22.9371	10.1112	57.2758	32.613	5.75996
63410	O-FFQ	3025.76	51.1956	22.7899	636.56	108.08	790.358	15.4366	1202.09	12955.1	337.712	8.57991	21.6073	1151.63	27.958	7.03047	1067.97	3.8881	0	6.92738	86.1342	6.93843	1.18374
63796	O-FFQ	1762.1	57.9601	59.8555	213.736	38.4844	1075.34	14.3963	1019.02	3398.65	4552.27	7.22331	12.9321	235.03	23.2159	2.26177	510.967	10.2463	57.2121	14.2629	52.5963	33.1409	5.67318
64422	O-FFQ	988.323	25.7329	39.2576	117.653	20.5724	381.493	7.11852	565.644	2206.5	1523.27	4.25109	8.81138	137.894	12.4698	1.39693	273.474	7.47918	21.1831	11.1054	50.7747	38.1199	7.26243
65166	O-FFQ	519.037	16.7105	13.5696	72.2267	18.7962	316.203	4.80749	393.359	2296.73	822.809	3.12316	5.62489	123.295	6.32302	1.04514	212.511	2.3146	10.5524	13.9873	60.4565	25.5562	4.35917
67924	O-FFQ	1769.44	59.2745	50.4547	245.233	48.0282	637.808	15.0232	1086.96	3377.78	3063.9	8.67621	12.1062	263.798	21.9417	2.10139	451.302	8.86161	19.5194	14.1794	58.6639	27.1566	4.76965
68143	O-FFQ	696.541	28.8224	27.8297	73.015	23.6059	516.885	8.31684	669.984	2859.57	1067.67	4.87573	10.0828	240.456	10.7262	1.58437	340.597	4.68496	2.05824	17.5261	44.3984	38.0755	6.40979
68660	O-FFQ	1033.11	28.5714	27.637	146.009	25.1797	536.237	8.20756	586.15	3081.53	1336.54	4.41441	8.84921	282.149	14.3916	1.69536	372.543	5.04885	7.96364	12.0675	61.6687	26.2639	4.79799
69030	O-FFQ	1431.84	35.4805	47.9277	199.007	24.0056	490.996	8.55331	721.304	2739.21	2012.87	5.13949	9.83679	230.502	15.3807	1.6311	293.042	10.5016	24.9336	10.3646	58.134	31.5015	6.90241
71531	O-FFQ	824.165	25.3424	17.295	123.934	25.4279	390.979	7.59588	482.847	2583.6	859.561	3.46956	7.01504	242.857	17.873	1.10292	330.605	3.58767	6.40992	13.4664	65.8557	20.6779	4.28942
75863	O-FFQ	2025.48	85.7498	81.9055	203.74	46.6937	1374.92	21.5503	1586.53	4424.72	3988.36	9.9543	15.6041	138.855	52.2053	3.54758	709.711	12.9713	16.6098	18.0992	43.0033	38.8975	6.16013
76021	O-FFQ	1578.68	57.8153	52.7802	193.115	42.4368	1017.07	15.1048	1134.46	4079.02	2177.23	7.73576	11.3044	218.527	28.2679	2.33327	535.548	9.93692	19.8023	15.639	52.2376	32.1234	6.04786
76396	O-FFQ	1508.64	32.9083	44.6233	179.66	31.7507	492.509	9.77803	691.894	3062.29	2066.57	5.41554	10.9785	246.537	15.2818	1.65829	413.462	6.04742	12.7597	10.5148	57.4048	32.0804	4.34759
76756	O-FFQ	1733.39	59.6143	60.9896	212.381	49.8809	835.274	16.2448	1234.93	4741.34	2418.23	8.99494	14.9546	304.943	32.798	2.68076	630.567	11.7536	4.60778	14.5677	51.8987	33.5336	6.46241
76861	O-FFQ	503.817	15.9447	20.8018	59.0767	9.03956	329.779	3.79065	285.473	793.208	899.206	2.15148	3.01402	63.9081	4.41481	0.585509	124.975	4.86911	13.834	13.0882	48.4929	38.419	8.99277
77448	O-FFQ	1998.62	57.2148	91.0518	218.022	38.318	913.787	15.23	1145.3	3919.18	2763.54	8.24248	16.5435	275.243	25.7793	2.02442	487.215	20.4218	42.0821	11.9172	45.4115	42.6713	9.57064
78433	O-FFQ	1397.9	43.433	49.8628	159.312	28.7388	784.767	11.186	875.852	3360.19	1818.92	5.99281	11.0418	210.928	23.7282	1.91063	402.795	9.91201	73.192	13.791	50.5855	35.6235	7.08143
80300	O-FFQ	2779.46	77.5288	89.7268	391.173	69.4675	707.64	21.1499	1754.65	5959.72	4104.43	13.568	22.6218	254.762	27.5155	3.8456	697.127	15.6354	24.5398	11.5613	58.3329	30.1058	5.2461
81629	O-FFQ	1953.53	78.3193	81.357	211.268	50.7083	1034.77	18.1803	1529.12	4728.62	3130.38	8.94968	16.5362	228.095	39.2442	2.97258	564.013	11.1197	7.49507	16.5706	44.6995	38.7299	5.29352
82118	O-FFQ	1778.66	62.4674	49.4788	225.519	62.868	887.893	20.2528	1223.95	6205.66	3147.98	10.153	18.7648	603.445	30.4626	3.28959	845.809	7.24166	17.0049	15.6437	56.4766	27.8797	4.08043
83629	O-FFQ	1807.4	69.9092	58.5935	231.796	50.4285	774.436	17.5514	1395.86	5451.65	2446.52	9.21986	17.8728	537.106	39.827	3.82144	609.434	8.5031	4.41675	16.1252	53.4658	30.409	4.41296
84136	O-FFQ	1593.28	32.0774	25.0339	298.342	53.3222	542.944	8.73349	711.839	7296.24	592.975	5.06891	10.0468	645.869	27.0399	4.31591	604.934	4.31916	82.6735	8.2942	77.1416	14.5642	2.51279
85784	O-FFQ	1229.32	33.7118	42.4117	155.472	28.4188	440.055	9.44474	741.681	3328.93	1551.58	5.77718	11.8873	269.352	21.9345	1.87515	360.078	7.74301	34.7034	11.8449	54.6263	33.5288	6.12127
86137	O-FFQ	1882	68.5489	66.9284	220.895	47.6921	988.466	17.7075	1536.64	4779.62	2950.39	10.5284	19.2041	222.289	31.8277	2.79373	628.05	10.9708	12.2896	15.5781	50.1997	34.2222	5.60964
94313	O-FFQ	1903.73	60.4329	69.4415	229.914	64.0537	986.428	17.5185	1305.68	6101.01	3671.53	9.54935	20.1297	669.826	23.3269	3.94789	746.059	10.3044	22.7304	13.5321	51.4821	34.9859	5.19153
0221421	MY-VEG-FFQ	1201.87	44.2092	52.5249	122.565	26.6299	524.368	9.1615	812.778	2864.46	1954.57	6.11782	10.8378	168.81	12.8979	1.64317	395.649	11.2721	66.7742	15.5144	43.0121	41.4735	8.90043
0815226	MY-VEG-FFQ	1336.13	72.1459	60.8037	116.494	29.4382	776.439	11.981	791.511	2137.56	1791.15	5.36626	6.4708	64.7881	12.2902	1.08864	288.493	12.9777	0.211136	22.1682	35.795	42.0368	8.97216
0321197	MY-VEG-FFQ	1739.32	79.3479	69.2845	180.593	34.6894	944.035	13.3874	1379.41	3333.98	3823.92	8.89819	11.7013	239.044	28.8897	2.07655	516.779	17.1385	185.01	19.0818	43.4294	37.4888	9.27338
0723162	MY-VEG-FFQ	2389.03	96.0287	111.85	230.681	44.6907	1737.83	17.4783	1969.5	5779.28	3934.22	12.355	15.2569	412.36	38.1888	2.54783	598.411	32.6997	228.907	16.6033	39.8846	43.5121	12.721
0242372	MY-VEG-FFQ	1750.76	83.2259	78.7489	150.969	44.0332	799.914	20.3863	1279.45	4257.92	3394.73	10.433	13.7008	255.689	18.1525	1.94413	594.97	10.5383	0.154603	20.2309	36.6982	43.0709	5.76383
142425	MY-VEG-FFQ	930.674	35.6	37.7457	104.684	20.6601	623.273	8.71426	661.543	2072.95	1345.51	5.34084	8.85635	136.063	6.66996	0.77375	248.002	6.50513	0.00753773	15.8074	46.4824	37.7102	6.49902
16784	MY-VEG-FFQ	1775.89	75.2287	77.4615	184.292	41.6102	1001.1	17.8496	949.423	3485.76	2716.73	7.38212	11.636	240.987	13.6092	1.94254	403.944	13.5683	0	17.3414	42.4823	40.1763	7.03738
1826421	MY-VEG-FFQ	1409.83	43.6004	65.9292	143.721	29.487	710.772	9.80432	960.6	3448.28	1952.34	6.6633	12.1622	278.213	21.499	1.68497	351.349	17.673	110.184	12.9894	42.8171	44.1935	11.8465
258166	MY-VEG-FFQ	1370.05	45.5784	51.7369	165.718	34.1876	833.009	11.9372	1156.79	3983.46	1732.98	7.62566	20.183	218.315	25.4278	2.25521	469.002	7.96047	12.2024	13.9084	50.5693	35.5223	5.46562
2731612	MY-VEG-FFQ	1747.57	55.1628	59.405	225.205	46.9255	1245.12	15.3618	1342.38	5907.94	2474.88	9.22058	22.5224	329.979	26.8854	2.43521	529.734	8.97103	0.00753773	13.3234	54.3936	32.283	4.87521
220141910	MY-VEG-FFQ	2397.9	68.6312	107.84	270.514	50.2499	875.981	16.3657	1418.07	4917.44	2678.35	10.4154	21.7879	346.113	20.0513	2.91836	573.901	25.6315	166.119	11.7967	46.4972	41.7061	9.91273
22211723	MY-VEG-FFQ	1517.24	44.7563	51.055	206.719	34.7358	764.807	12.4958	853.323	3539.76	1609.44	5.77824	13.1377	290.779	21.7283	1.82044	363.255	11.3543	0.840109	12.2168	56.4268	31.3563	6.97347
22216616	MY-VEG-FFQ	2094.14	66.0362	87.4858	242.644	47.6408	673.331	17.751	1182.73	4102.88	2796.05	9.5886	14.0764	221.024	14.985	2.19583	569.51	18.2886	0.697785	13.0629	47.9986	38.9385	8.13997
2263914	MY-VEG-FFQ	1467.25	51.275	67.2738	147.225	28.9649	394.399	11.9735	806.341	2484.05	2518.88	6.15152	8.27219	94.6441	23.9521	1.37208	369.625	12.4887	0.594557	14.6556	42.0804	43.264	8.03149
371441	MY-VEG-FFQ	936.388	36.1831	38.9589	100.645	23.1802	306.666	9.06961	626.465	1970.27	1562.45	4.76251	5.83704	104.692	12.4708	0.985135	255.913	8.14453	4.7726	16.1182	44.8336	39.0482	8.16319
3121492	MY-VEG-FFQ	2860.54	87.8553	112.763	334.92	58.697	1189.99	22.7178	1451.04	5502.31	4160.28	11.2241	16.3965	241.008	47.6386	2.46223	703.671	20.5612	0.8374	12.9869	49.5083	37.5048	6.8386
3133216	MY-VEG-FFQ	2663.71	81.9713	122.989	285.178	53.6048	1009.78	18.8577	1604.63	5818.69	3477.23	12.3302	20.0959	392.216	18.4655	2.8191	695.322	31.7222	163.747	12.7309	44.291	42.9781	11.0852
3269815	MY-VEG-FFQ	1879.5	72.3271	71.8344	218.479	40.1069	926.361	16.4295	1176.75	3942.57	2999.52	9.35917	14.0498	221.557	41.8872	1.68951	353.655	10.4158	2.41437	15.9862	48.2898	35.724	5.17991
4322161	MY-VEG-FFQ	1724.08	75.8329	74.423	163.064	16.9744	1644.48	8.28555	1683.57	4296.72	1992.85	8.82566	8.59195	270.092	33.2851	1.91016	349.939	29.6775	225.076	18.662	40.129	41.2089	16.4328
4422512	MY-VEG-FFQ	1167.45	43.3165	48.1165	120.581	26.7658	634.019	10.8128	798.228	2348.27	1936.58	5.83912	6.70943	132.237	8.94729	1.30883	304.972	8.52855	0.166685	15.9159	44.3052	39.7789	7.05073
4926153	MY-VEG-FFQ	2619.36	102.523	103.64	252.89	74.109	1235.56	29.4038	1941.01	5954.84	3699.98	15.2088	17.5752	363.889	32.0407	2.69546	895.521	16.1358	0.496939	17.418	42.9644	39.6175	6.16806
4131075	MY-VEG-FFQ	856.842	21.8813	30.6702	116.602	26.4588	342.717	7.03032	544.7	2345.64	791.276	4.19155	9.13278	109.144	10.0913	0.976713	256.521	4.89787	0	10.5457	56.1961	33.2582	5.31116
418222115	MY-VEG-FFQ	2266.21	49.072	51.5409	389.722	68.5013	786.722	15.4996	1107.21	8927.22	1287.7	9.05174	17.0089	802.334	21.511	4.81495	861.858	9.35923	0.056533	8.84561	70.2504	20.904	3.79592
42012195	MY-VEG-FFQ	1477.44	43.7285	87.1162	115.612	30.0267	565.778	10.5231	945.356	2978.95	1939.3	7.44256	16.1548	114.888	22.703	1.3686	410.555	17.2286	40.1191	12.3057	32.5345	55.1598	10.9087
42015125	MY-VEG-FFQ	2128.55	85.5675	86.0074	245.227	27.2779	1076.65	15.2083	1568.25	3054.96	3323.66	10.0595	10.4386	213.964	30.3384	2.35648	466.746	32.4624	324.196	16.32	46.7713	36.9087	13.9307
420172326	MY-VEG-FFQ	1375.35	41.9138	53.3825	170.594	41.243	645.939	12.9824	819.888	3993.56	1826.68	7.08159	13.5211	358.43	11.8794	1.99306	513.848	8.35873	1.62971	12.6012	51.2882	36.1106	5.65427
4229222	MY-VEG-FFQ	961.3	38.0505	50.5586	82.3193	21.0244	645.222	8.64476	735.013	1958.18	1394.83	5.50708	10.0065	79.6011	7.69242	0.841971	219.314	8.03674	0.178832	16.2521	35.1602	48.5877	7.72345
4248516	MY-VEG-FFQ	2137.19	71.2474	79.7455	248.604	41.4947	597.672	17.4961	1135.52	3935.08	3383.61	8.59264	10.5468	205.659	26.4025	1.95806	493.778	15.3265	2.1118	14.2701	49.7927	35.9373	6.90688
56112624	MY-VEG-FFQ	2199.52	58.494	100.967	232.421	71.265	1011.81	20.8553	1261.68	6683.11	2869.61	10.6737	20.8671	511.996	17.537	2.98907	1044.44	16.4624	20.9186	11.2903	44.8611	43.8486	7.14942
5125126	MY-VEG-FFQ	2149.35	78.9739	107.377	207.226	35.3042	685.462	15.9336	894.632	2258.71	2946.88	6.91483	11.6567	96.9359	11.8469	1.323	350.949	25.983	0.530135	14.9629	39.2623	45.7748	11.0765
522922	MY-VEG-FFQ	601.487	30.5557	24.1189	53.0607	12.3905	250.637	4.44013	488.463	1500	985.76	3.27972	4.40691	76.2204	12.0435	0.905271	177.257	5.77257	135.831	22.1604	38.4821	39.3574	9.41971
542193	MY-VEG-FFQ	1951.57	63.9764	85.9368	219.236	51.0084	809.863	15.2904	1403.34	5152.24	2320.06	10.0042	21.7335	253.867	18.1808	2.60978	628.484	15.6261	95.2929	13.4244	46.0028	40.5728	7.37745
513151118	MY-VEG-FFQ	2618.5	97.7271	128.448	244.412	62.5592	1156.49	27.3299	1676.04	6340.4	3190.07	13.0144	18.3923	400.431	32.7183	2.75655	758.413	29.7288	0.662828	15.4841	38.725	45.7909	10.5981
514182411	MY-VEG-FFQ	2666.78	85.4876	119.957	288.809	67.7729	1140.38	24.4424	1751.41	6264.34	3550.58	13.1861	22.9054	377.202	40.256	2.93362	746.415	20.8279	0.178832	13.2703	44.8322	41.8975	7.27457
516151717	MY-VEG-FFQ	2227.17	88.4597	88.259	249.282	50.7478	800.94	17.7492	1232.28	4891.29	3187.76	9.26498	13.0765	248.417	29.0095	2.20687	551.071	19.1698	5.91232	16.4937	46.4797	37.0266	8.04215
5172131	MY-VEG-FFQ	2199.4	73.0436	99.7968	235.979	45.5195	1085.22	18.199	1562.69	4744.85	2806.58	11.9239	17.9263	252.628	37.3866	2.28485	598.479	23.1933	74.6034	13.6897	44.2268	42.0835	9.7804
5251173	MY-VEG-FFQ	1542.28	49.1036	62.3944	185.467	34.6628	523.274	12.3862	758.1	2944.17	2271.82	5.89473	7.95955	120.616	10.12	1.70341	349.182	16.8474	0.298916	13.0958	49.4634	37.4409	10.1096
5258190	MY-VEG-FFQ	5052.72	173.858	195.31	591.414	133.675	1840.31	47.7745	3233.75	11472	6401.88	25.8457	33.7833	529.603	37.599	7.00126	1500.63	30.4554	29.2659	14.4314	49.0915	36.4771	5.68801
52624315	MY-VEG-FFQ	798.553	35.7736	31.1358	76.7318	10.0433	386.619	5.81796	525.69	1341.01	1551.43	5.57371	5.76575	53.7537	13.6314	0.975566	158.242	8.37856	112.651	19.5954	42.0308	38.3738	10.3263
67262218	MY-VEG-FFQ	1798.39	73.5202	73.8908	195.394	39.3774	867.425	16.0786	1140.06	3465.68	3325.38	8.27528	12.1824	207.44	16.0807	2.23222	507.493	13.4971	18.4869	16.8946	44.9008	38.2046	6.97857
675123	MY-VEG-FFQ	3072.02	110.935	95.3562	408.934	73.123	1271.37	23.8209	1950.17	5847.43	4937.15	13.8425	20.8641	387.27	33.1149	3.7801	874.047	19.7669	207.687	15.1051	55.6812	29.2137	6.05588
681183	MY-VEG-FFQ	1558.96	58.2945	87.4556	120.521	40.25	841.659	13.8228	1090.89	3622.04	2227.64	8.01775	15.6331	150.88	16.5968	1.71568	550.325	14.289	102.781	15.5208	32.0884	52.3909	8.55992
6104138	MY-VEG-FFQ	1964.52	75.3422	67.1032	223.889	53.5023	1068.24	22.0748	1267.42	5480.39	2935.61	9.53642	15.9664	375.734	28.0591	2.61873	711.29	13.0819	0.215681	16.7348	49.7296	33.5357	6.53783
6181146	MY-VEG-FFQ	1910.53	67.4392	69.0174	243.972	38.7171	581.51	21.8806	1082.29	2763.27	2973.77	10.3938	9.92468	103.911	25.5305	3.22477	630.71	10.4008	0.589263	14.4502	52.276	33.2738	5.0143
62492215	MY-VEG-FFQ	2681.26	93.1121	99.1802	313.392	80.0804	762.629	28.0092	1749.42	6351.9	4210.17	14.1539	18.9907	329.847	23.8831	3.2902	964.993	18.435	0.243441	14.7877	49.7717	35.4406	6.58749
793618	MY-VEG-FFQ	3394.92	138.17	132.276	395.863	77.8282	1201.12	34.1905	2135.93	7303.64	6122.65	17.0223	21.2224	356.192	36.3448	4.81643	941.015	23.5669	0.558016	16.6138	47.5995	35.7867	6.37591
774250	MY-VEG-FFQ	901.101	39.2797	39.5735	87.7135	19.2397	438.788	9.06306	590.345	1999.4	1658.71	4.68949	5.27053	64.3622	18.0429	0.789068	254.883	6.49055	0.186669	18.1822	40.6018	41.216	6.75994
71623625	MY-VEG-FFQ	2569.25	113.567	101.509	280.654	59.373	1384.89	23.0752	1696.31	5407.69	4091.1	11.8649	17.6261	319.754	30.8962	2.87468	752.35	21.2761	40.5893	18.2403	45.0765	36.6832	7.68871
71723264	MY-VEG-FFQ	1857.22	72.2439	57.5496	234.365	46.7923	843.026	20.3704	1327.03	3922.96	2450.72	10.6967	13.8882	163.978	28.2598	2.63109	808.393	9.22788	0	16.5661	53.7417	29.6922	4.76106
7248251	MY-VEG-FFQ	1153.97	39.3558	49.1471	130.069	22.9506	538.156	7.51057	590.451	1842.98	1846.45	4.22353	7.14401	69.488	12.3438	1.03124	239.788	10.8967	16.9274	14.0553	46.4523	39.4924	8.75605
892018	MY-VEG-FFQ	1180.38	36.7873	37.4926	165.527	24.4818	417.96	8.93202	577.297	2258.92	2094.26	4.80767	7.43686	142.679	10.0528	1.57858	299.176	6.4138	0.249921	12.8325	57.7408	29.4267	5.03398
9182510	MY-VEG-FFQ	1382.14	42.8307	52.144	180.263	16.6553	595.114	7.38222	832.748	2487.03	1677.55	5.43318	6.57801	64.0365	29.7531	1.09481	193.497	18.9225	190.629	12.5818	52.9534	34.4648	12.5069
9417171	MY-VEG-FFQ	2430.12	92.9791	113.32	214.21	72.7676	1716.27	26.3327	1758.15	7647.98	3195.91	13.0764	19.9503	535.893	49.0462	3.16522	1082.89	18.5257	0.504477	16.5396	38.1048	45.3555	7.41479
982383	MY-VEG-FFQ	1065.59	36.5848	37.1555	137.314	22.7272	462.526	10.858	599.101	2928.05	1635.6	4.43916	6.30931	148.811	31.5485	1.52976	299.439	9.29061	0.176618	14.2078	53.3261	32.4662	8.11805
96541	MY-VEG-FFQ	2156.21	72.9333	91.445	227.96	48.7831	694.398	20.1196	1247.07	4411.87	2903.38	9.95443	14.9302	170.781	27.9402	2.45191	589.819	16.2119	0.254465	14.3954	44.9941	40.6105	7.19966
9127231	MY-VEG-FFQ	885.001	29.1956	25.7281	103.882	11.2524	405.074	4.53936	538.151	1509.85	1069.89	3.60517	4.26061	81.2227	7.67628	0.87721	181.213	7.16422	79.1133	15.2884	54.3982	30.3134	8.44102
9181493	MY-VEG-FFQ	2302.65	85.1487	105.32	228.586	60.8995	1015.79	23.3233	1571.34	6335.37	3590.79	12.778	20.1166	617.568	32.3923	3.23816	774.716	17.2803	0.0998622	15.4618	41.5079	43.0303	7.06019
15222523	MY-VEG-FFQ	1937.47	67.3539	75.0456	221.181	63.2362	726.174	21.3545	1333.89	5174.1	2703.8	11.0102	16.2859	528.937	22.2252	3.22488	840.141	13.3671	0.0963326	14.7258	48.3575	36.9167	6.57561
1422125	MY-VEG-FFQ	1916.82	85.751	61.5015	230.166	53.1527	1117.13	19.8435	1432.19	4988.19	3495.89	10.4059	14.1064	348.772	26.8062	2.54466	722.195	14.0979	198.47	18.8756	50.6644	30.46	6.98228
1232130	MY-VEG-FFQ	2399.26	83.5309	108.926	263.219	52.6735	1261.98	20.871	1581.53	4180.24	2035.12	12.2557	20.2152	150.823	22.3349	2.77075	540.369	18.163	9.52505	14.1139	44.4751	41.4109	6.9051
12471114	MY-VEG-FFQ	1799.37	59.8606	54.6355	249.583	32.7507	621.232	9.5821	952.91	4105.45	1865.08	6.04563	9.314	158.385	27.0378	2.58653	380.552	11.5678	79.7924	13.8447	57.7239	28.4314	6.01968
1256111	MY-VEG-FFQ	1612.24	51.4188	63.5952	169.262	43.4074	618.461	16.2409	991.518	4230.57	2235.58	8.31435	12.7167	331.556	17.0347	2.06164	601.735	10.3568	0	14.135	46.53	39.335	6.40589
2562122	MY-VEG-FFQ	962.339	30.6362	37.3523	120.958	24.2495	264.936	5.61882	606.066	2322.57	1028.68	4.1339	9.26109	160.778	9.32245	1.4517	293.348	5.44716	26.8206	13.0015	51.3323	35.6662	5.20127
262466	MY-VEG-FFQ	2128.84	80.0595	105.229	202.107	36.3846	870.032	16.891	1431.36	3766.15	3126.17	10.2688	13.3781	176.087	25.7053	1.76003	378.683	28.2545	254.369	15.4278	38.9467	45.6255	12.2507
24726	MY-VEG-FFQ	1816.21	62.7841	59.1274	229.851	44.9482	667.318	17.4409	1159.27	4008.6	2844.79	9.30124	12.1576	205.11	24.6846	1.88225	558.998	9.4284	0.504477	14.7494	53.9972	31.2534	4.98363
2842523	MY-VEG-FFQ	1684.51	63.2671	80.1509	173.146	23.31	1130.22	7.75875	1167.33	3367.54	2366.05	7.61603	13.2916	100.476	23.5042	1.51357	312.941	28.1599	205.646	15.181	41.5465	43.2726	15.2032
212572	MY-VEG-FFQ	1397.21	61.8131	58.7228	141.019	33.7997	579.886	14.7264	980.353	2884.46	2367.36	8.03343	9.12914	93.9878	14.614	1.2997	431.164	8.86465	0.496939	18.454	42.1005	39.4456	5.95461
2161338	MY-VEG-FFQ	1382.13	52.8314	71.0008	117.884	38.7429	673.566	14.7287	1060.38	3374.06	2139.01	8.38451	13.8317	255.59	12.0665	1.79673	525.57	13.6434	0.144313	15.9869	35.6719	48.3412	9.28918
22362214	MY-VEG-FFQ	2319.42	96.3936	114.428	208.127	66.0734	1011.06	20.022	1375.28	5989.79	3375.67	10.5405	19.4382	309.746	18.5448	2.84653	734.332	21.0204	0.338626	17.1524	37.0344	45.8132	8.41588
224262	MY-VEG-FFQ	1833.51	62.186	77.0517	190.65	41.5487	648.848	17.0348	1140.26	3375.4	2923.53	9.68799	12.9214	248.132	14.9966	2.32107	555.906	13.3344	0.0120821	14.5907	44.7322	40.6771	7.03949
225222122	MY-VEG-FFQ	2152.89	83.5312	86.5304	236.31	48.4645	709.497	18.7697	1288.37	3975.3	3260.55	10.0169	15.2283	262.518	16.1601	2.23698	592.956	14.5372	1.17161	16.2343	45.927	37.8387	6.35696
2262178	MY-VEG-FFQ	2289.82	69.8609	75.6933	310.235	46.042	716.388	18.5363	1142.92	4240.36	3138.09	9.17513	12.7742	242.513	25.4867	2.82134	706.228	14.1714	0.266612	12.6926	56.3648	30.9426	5.79311
362510	MY-VEG-FFQ	1610.65	59.5488	68.4055	167.332	49.675	874.182	17.0682	1072.47	5374.07	2173.62	8.21115	15.9254	645.346	27.1143	2.90302	796.612	13.7192	103.455	15.6381	43.9431	40.4189	8.10627
36172016	MY-VEG-FFQ	1905.67	64.7605	95.1143	179.514	43.6471	627.39	16.9038	1068.32	3614.73	2993.93	9.04588	13.0103	270.831	24.8467	1.80589	490.523	19.9995	0.697785	14.1311	39.1711	46.6977	9.81904
3621129	MY-VEG-FFQ	2501.43	89.3796	101.502	289.698	54.657	1002.72	21.5104	1412.21	4850.55	3805.41	11.0694	18.5023	275.638	20.6828	2.77074	605.146	20.2862	0.465526	14.7138	47.6903	37.5959	7.51397
315663	MY-VEG-FFQ	2605.88	98.7261	122.899	245.7	56.9976	810.017	26.8552	1553.63	4696.68	4176.42	12.1328	13.7109	187.16	15.3784	1.96013	652.379	33.5079	1.01028	15.8993	39.5685	44.5322	12.1416
32151726	MY-VEG-FFQ	1884.02	76.9756	72.6552	210.473	49.7344	992.77	18.5046	1333.11	4361.62	3235.4	9.88705	15.419	209.217	26.422	1.72605	529.282	13.7779	0.521167	17.0707	46.6761	36.2532	6.87487
3241241	MY-VEG-FFQ	1499.16	56.0108	61.5013	166.438	35.1609	484.851	13.3635	908.728	2786.99	2532.69	7.2283	10.2546	151.305	12.3223	1.58737	487.636	11.3484	7.78691	15.5229	46.1268	38.3503	7.07651
4441218	MY-VEG-FFQ	2942.41	91.0395	110.468	345.086	75.5037	930.662	24.2961	1621.75	6940.28	3310.04	13.2585	19.5784	260.809	31.1565	3.57525	953.678	17.1083	0.504477	13.2967	50.4012	36.3022	5.62214
449156	MY-VEG-FFQ	1896.76	62.9215	77.7556	199.914	47.4702	742.888	16.7566	1249.01	4587.26	2345.71	9.29825	16.8987	252.827	18.4046	2.38882	623.985	12.2338	0	14.3727	45.6648	39.9625	6.28759
4510918	MY-VEG-FFQ	1540.15	62.8805	68.6713	156.981	31.1481	727.362	14.7652	1083.9	3205.34	2052.29	7.9502	12.2554	121.363	23.0345	1.5946	373.808	10.6551	0.504477	16.7962	41.9319	41.2719	6.40376
485246	MY-VEG-FFQ	1575.05	30.065	32.9504	284.316	50.4334	433.647	9.85134	710.361	5836.1	1266.85	5.4468	11.8352	403.87	14.3045	3.77017	470.867	5.43531	0	7.73835	73.1793	19.0823	3.1477
41014921	MY-VEG-FFQ	2200.66	48.064	84.237	304.226	29.9648	301.558	15.5044	787.28	2823.84	2635.63	6.43673	7.48653	80.549	13.751	1.82313	214.508	29.053	3.11	8.8708	56.1485	34.9807	12.0647
4221081	MY-VEG-FFQ	1754.86	60.8862	71.9454	174.375	49.5961	606.561	19.1424	1113.75	4094.64	3246.98	9.3932	14.0286	241.231	13.5656	2.10053	723.741	14.5083	0.08778	15.3312	43.9079	40.7609	8.21972
514242	MY-VEG-FFQ	1219.51	27.6331	44.2221	165.804	40.0091	687.82	8.25913	735.461	4600.65	1164.04	5.38849	15.5498	332.519	12.5424	2.67215	492.264	5.79904	3.05093	9.43311	56.6007	33.9662	4.45415
535240	MY-VEG-FFQ	1789.15	52.5112	74.411	204.499	34.7704	806.615	12.5462	1079.43	3522.28	2496.23	7.92169	11.9942	140.896	21.9564	1.51169	414.036	21.9531	157.131	12.372	48.1815	39.4465	11.6377
561998	MY-VEG-FFQ	2719.98	97.0182	123.905	275.423	71.9944	998.61	27.1777	1861.42	6598.95	3972.74	15.1568	17.7746	412.276	31.1483	3.11758	884.495	18.4584	0.249921	14.8978	42.2929	42.8093	6.37741
59262218	MY-VEG-FFQ	1855.17	78.1924	65.9925	223.163	44.0964	1169.14	18.9015	1202.91	3368.45	2419.23	8.76048	14.5705	132.734	19.2901	2.4103	570.259	10.2735	0.504477	17.3823	49.6096	33.0081	5.13861
557823	MY-VEG-FFQ	1443.33	38.0059	74.0444	141.91	36.9354	432.331	12.1935	862.049	3493.18	1694.95	7.57726	14.154	273.808	16.426	1.83174	504.426	10.925	0.599326	10.968	40.9534	48.0786	7.09382
5268113	MY-VEG-FFQ	1328.13	47.0673	51.3287	145.149	44.7966	520.342	15.0309	1009.86	4572.68	2521.33	8.1143	13.9842	314.591	22.9473	2.33179	673.775	8.39213	0	15.2962	47.1714	37.5324	6.13647
6614026	MY-VEG-FFQ	2219.06	83.8865	85.1766	267.902	42.0446	1151.79	16.1596	1606.28	5215.91	2649.54	10.5365	12.1208	164.821	38.9365	2.58591	657.007	26.8248	202.604	15.4363	49.2978	35.2659	11.1064
6129201	MY-VEG-FFQ	1613.05	67.392	48.8105	198.557	60.6289	724.752	18.3902	1149.01	4825.32	2978.71	9.13766	13.2989	334.127	14.3077	2.56713	762.798	8.49699	0	17.9343	52.8396	29.2261	5.08772
612112220	MY-VEG-FFQ	1477.5	65.2081	65.7254	145.57	26.79	943.963	10.8044	1064.35	3413.4	2128.4	6.32914	10.0416	173.561	31.0308	1.53618	369.921	18.2116	221.287	18.181	40.5872	41.2318	11.4247
61725721	MY-VEG-FFQ	1224.76	34.4845	50.9826	136.506	20.5419	379.825	8.26301	709.733	2089.35	1269.75	4.62145	9.04799	97.5864	13.8557	1.50894	254.75	10.1905	7.41741	12.0701	47.7794	40.1505	8.02536
622162526	MY-VEG-FFQ	1631.55	62.9843	49.644	228.014	18.4832	900.657	9.9527	1205.35	1491.03	2491.3	7.57499	5.42499	41.3628	9.89131	1.06714	302.497	18.336	97.9757	15.6406	56.6216	27.7377	10.2449
625772	MY-VEG-FFQ	1110.93	45.9267	56.9632	96.9014	21.618	677.493	7.97725	936.85	2147	1459.2	5.84867	12.8259	55.6352	10.7511	1.37737	288.268	11.5875	90.9495	16.9474	35.7576	47.295	9.62081
62621812	MY-VEG-FFQ	1244.42	54.6635	51.808	129.202	25.3869	941.589	7.15339	1065.39	3413.54	1696.2	6.50776	9.12767	288.146	13.0504	1.74431	362.419	21.07	95.1465	18.1949	43.0052	38.7999	15.7797
751814	MY-VEG-FFQ	1176.13	33.4214	43.4332	151.185	26.4038	733.347	8.58005	780.462	2635.84	2107.74	5.7284	13.1234	143.186	20.0514	1.24313	312.88	9.44123	95.4927	11.8377	53.5487	34.6136	7.52407
7526111	MY-VEG-FFQ	2829.15	125.837	114.308	298.425	64.5187	1388.73	25.9167	1848.36	6012.84	3734.12	13.0702	19.1572	259.706	32.7915	3.63722	779.704	18.2671	0.254465	18.466	43.7923	37.7417	6.03136
7176724	MY-VEG-FFQ	2001.66	68.9713	90.1748	201.223	45.4868	884.7	15.571	1253.71	3948.02	2472.31	9.33207	14.5629	280.724	19.8768	2.15158	527.373	16.2829	17.6988	14.579	42.534	42.8871	7.74414
7251963	MY-VEG-FFQ	1863.04	62.8989	62.876	249.647	40.5608	775.58	14.5471	1246.13	3531.3	2537.88	9.97158	14.8813	179.015	16.7653	2.35757	554.498	12.8756	151.192	13.8539	54.9863	31.1598	6.38086
8702325	MY-VEG-FFQ	1467.53	54.0141	52.3564	165.368	34.8773	653.568	14.2752	979.118	3586.5	1796.94	6.9317	10.5242	178.874	26.8752	2.02146	469.114	8.01797	4.46572	16.0192	49.0438	34.937	5.35032
8425417	MY-VEG-FFQ	1670.9	67.324	73.8215	170.178	37.7251	698.137	13.9592	1002	2665.47	2132.09	7.79054	11.9701	134.771	17.9474	1.64844	406.532	16.9612	0.529005	16.6809	42.165	41.1542	9.45559
85202120	MY-VEG-FFQ	2243.61	77.8469	91.6781	261.777	46.5743	762.808	21.3985	1221.77	3456.41	3541.79	9.86991	12.2215	164.145	23.4156	2.55173	625.003	19.6418	0.313523	14.2603	47.9533	37.7864	8.09565
81423194	MY-VEG-FFQ	2057.97	82.7136	110.765	164.764	38.4596	646.716	20.1735	1358.43	3449.59	3750.51	10.6348	9.60735	160.612	13.5246	1.73036	514.005	19.0481	0.275114	16.6527	33.1719	50.1755	8.62861
82424512	MY-VEG-FFQ	1340.12	56.6302	59.1435	133.281	30.565	562.7	12.7351	822.162	3524.37	2292.37	6.34381	10.6749	214.456	15.4117	1.41492	359.558	12.1286	0.521167	17.5334	41.2655	41.2011	8.44915
9023717	MY-VEG-FFQ	1980.87	72.1013	82.5046	218.733	48.9241	963.459	17.5216	1336.32	4529.45	2458.91	10.2562	17.0581	160.577	27.0885	1.89748	531.307	13.3868	0.592257	15.1324	45.907	38.9606	6.32154
9511910	MY-VEG-FFQ	1334.11	46.3992	48.4686	151.153	32.2326	485.041	13.6843	745.596	2909.3	2276.27	6.47159	9.13083	167.617	9.0435	1.34614	404.715	8.89921	0.266612	15.1331	49.2987	35.5682	6.5306
97221821	MY-VEG-FFQ	2301.23	85.2021	104.762	238.037	59.0818	1108.53	22.3048	1660.85	6090.25	3473.25	12.3556	21.9406	361.12	29.0817	2.55156	667.608	15.4764	0.0953178	15.2432	42.5863	42.1706	6.22983
91121112	MY-VEG-FFQ	2202.53	86.6275	93.489	235.499	43.1566	815.905	16.5271	1121.61	2126.2	3641.62	9.52469	6.65893	54.6286	13.3094	1.31629	483.222	15.2348	0.550498	16.2688	44.2271	39.5041	6.43751
10123236	MY-VEG-FFQ	2008.37	94.3108	92.8136	184.145	45.6528	1005.08	19.1314	1692.7	5035.03	4121.21	11.7782	18.2509	306.519	30.4823	2.85589	626.651	19.2308	88.0168	19.3543	37.7899	42.8558	8.87963
102683	MY-VEG-FFQ	2288.28	94.1874	90.8144	245.908	54.5825	1219.6	21.0208	1451.32	4872.64	3239.88	9.86869	15.3404	483.217	29.1358	2.85226	677.381	19.8926	12.1971	17.3003	45.1681	37.5316	8.22116
105833	MY-VEG-FFQ	968.67	33.1831	40.105	104.19	28.7489	606.757	8.75882	645.827	2727.57	1698.6	4.91392	11.3481	204.811	12.1951	1.27951	366.839	7.69062	0.254465	14.5789	45.7758	39.6452	7.60244
106129	MY-VEG-FFQ	2133.81	71.1217	95.0361	225.731	41.8749	704.137	16.8286	1167.76	3718.25	2689.41	9.14781	14.6739	151.229	27.1584	2.10438	457.887	16.332	0.623554	13.9267	44.2017	41.8715	7.19563
10124312	MY-VEG-FFQ	1437.21	50.6869	59.7602	135.758	31.6429	558.968	13.0645	821.202	2787.15	2433.15	6.57513	8.80136	144.262	15.5731	1.43823	425.552	10.2434	0.0388354	15.795	42.3047	41.9003	7.18208
1023415	MY-VEG-FFQ	1319.53	50.598	51.9527	147.236	36.1341	572.359	11.3634	797.68	3269.63	1594.81	5.84591	11.5512	266.295	17.2091	1.83668	466.493	8.71065	0.536739	16.0768	46.782	37.1412	6.22728
10119817	MY-VEG-FFQ	2704.02	112.431	114.669	274.261	71.6507	1239.86	26.8854	1926.05	6152.17	3549.11	15.7854	21.9713	334.393	32.284	3.07013	799.834	17.074	0.178832	17.4394	42.5411	40.0196	5.95883
11018164	MY-VEG-FFQ	1104.64	49.2653	38.9245	131.473	17.1447	495.63	7.59677	497.214	1679.56	1250.94	2.83981	3.89755	47.4345	19.4965	1.03234	161.811	7.21118	1.90989	18.3607	48.9989	32.6403	6.04696
11461614	MY-VEG-FFQ	2480.07	69.2986	67.8064	381.997	58.1566	687.982	17.2634	1177.1	5493.45	2499.98	9.0928	11.7526	341.937	34.2263	3.62561	587.907	14.0441	0.504477	11.4759	63.2592	25.2649	5.23288
115892	MY-VEG-FFQ	2594.15	71.0332	111.443	248.242	48.6071	792.546	18.2657	1453.07	4558.1	2973.37	10.9569	16.7337	168.699	23.623	2.45077	539.925	17.5682	41.4504	12.4615	43.5495	43.989	6.93453
1120163	MY-VEG-FFQ	980.296	45.0089	44.0876	95.4105	16.817	586.182	6.58604	871.93	1986.09	1591.3	5.35496	7.00146	45.8279	20.3938	0.975805	221.9	13.5017	164.037	18.7837	39.818	41.3983	12.6781
11413618	MY-VEG-FFQ	2593.91	96.7098	110.387	274.267	68.7478	961.576	22.0317	1649.35	5953.62	3978.81	12.2259	20.0279	294.605	32.8395	2.59759	661.805	18.3419	0.162141	15.6148	44.2833	40.1019	6.66336
1281417	MY-VEG-FFQ	2753.61	81.6615	128.889	299.642	58.364	917.786	21.1349	1758.54	5191	3311.69	13.2814	23.746	281.433	23.8911	2.44853	617.573	23.6394	94.8088	12.1646	44.6359	43.1995	7.9232
121252014	MY-VEG-FFQ	1521.02	54.0461	57.0081	184.001	34.7597	571.201	12.8549	782.509	2807.75	2018.74	6.18941	8.40891	173.318	13.7435	1.65467	399.732	13.1154	1.30838	14.754	50.2302	35.0158	8.05581
1251563	MY-VEG-FFQ	1526.87	28.415	38.0723	268.959	42.0701	503.595	10.2336	646.534	5244.84	928.974	5.40139	9.23111	202.176	12.4861	3.30998	394.01	5.0019	0	7.41836	70.2175	22.3641	2.93818
12714199	MY-VEG-FFQ	1546.21	52.784	49.8007	171.172	24.2534	394.669	12.4794	801.212	3094.82	2506.15	5.93184	7.01645	154.238	39.5246	1.2758	316.708	9.43525	2.11634	15.7092	50.9429	33.3479	6.31811
12105614	MY-VEG-FFQ	1897.14	56.5624	84.1465	211.039	42.2542	1371	13.4283	1282.48	4120.49	2340.12	8.39206	22.3365	163.325	18.0599	2.04858	541.35	16.2705	24.7443	12.3788	46.1862	41.435	8.01183
12105264	MY-VEG-FFQ	2829.46	122.149	118.678	296.225	70.9855	1399.54	30.1265	1934.21	5204.97	4168.13	15.3975	19.5352	219.571	23.6437	2.95382	774.857	20.3583	0.254465	17.8215	43.2193	38.9591	6.68314
1214212424	MY-VEG-FFQ	1990.12	54.1979	85.2874	244.569	40.4298	775.536	14.2056	1113.32	4980.97	1240.68	7.88969	16.177	554.92	24.7088	2.18972	574.525	21.7232	0	11.0459	49.8445	39.1097	9.96146
121791524	MY-VEG-FFQ	2108.94	95.2213	88.7246	191.997	68.0003	903.84	22.9369	1368.99	5290.25	4350.99	11.0283	16.1601	361.143	24.6179	2.35168	889.791	13.9694	0.056533	19.5587	39.4368	41.0046	6.45602
13710208	MY-VEG-FFQ	1315.32	51.919	46.2745	159.488	37.3277	458.093	15.1236	961.795	3043.63	1442.99	8.82802	14.5228	221.515	10.1707	1.81211	466.259	6.82612	8.17919	16.4548	50.5469	32.9983	4.8677
1398316	MY-VEG-FFQ	2326.37	80.435	95.7534	262.96	59.373	956.417	23.4074	1521.74	4438.47	3416.63	12.6324	14.975	243.957	19.2202	2.49925	645.306	18.676	1.9684	14.3932	47.0546	38.5522	7.51933
13514131	MY-VEG-FFQ	2584.59	90.9455	125.53	242.383	65.7644	1373.1	25.567	1766.98	6199.8	3715.26	14.0096	22.7048	400.845	23.2976	2.83794	723.098	22.2286	0.272214	14.7694	39.3626	45.868	8.12224
1311111416	MY-VEG-FFQ	2086.69	76.6514	113.535	171.254	47.9423	920.364	21.8434	1552.79	4191.9	3353.88	12.5111	17.898	120.162	22.6932	1.70642	596.905	15.8997	0	15.228	34.0222	50.7499	7.10712
13204911	MY-VEG-FFQ	1503.94	65.7586	51.0347	181.166	35.6573	572.673	16.1884	913.19	2923.48	2393.23	8.15442	8.67153	219.521	12.5212	1.78825	445.607	9.9749	0.056533	18.1778	50.0801	31.7421	6.2041
1325131212	MY-VEG-FFQ	3797.65	137.602	142.528	457.325	101.944	1331.8	33.8661	2353.14	8812.7	5699.62	18.0105	28.6004	490.048	41.8675	4.28669	1127.7	25.481	0	15.0283	49.9474	35.0243	6.26162
14941215	MY-VEG-FFQ	1837.27	63.1502	61.013	245.677	45.518	595.774	18.0047	952.401	3713.91	2802.45	9.24531	12.9438	256.949	20.6665	2.34798	557.928	11.2143	0.289688	14.1559	55.0714	30.7727	5.65609
142522113	MY-VEG-FFQ	951.484	32.4388	43.7224	104.448	20.2472	431.461	7.93007	607.522	2105.42	1281.37	4.52417	7.27371	88.7115	7.31542	1.05534	218.729	8.18217	111.744	13.7884	44.3964	41.8152	7.82526
1506115	MY-VEG-FFQ	4521.53	183.745	153.697	573.615	76.8937	2979.49	26.7155	3260.33	7985	8117.02	20.0076	21.5131	280.772	51.6548	4.64197	1012.04	53.3841	639.348	16.656	51.9966	31.3474	10.888
151191425	MY-VEG-FFQ	1090.16	24.981	47.5531	126.065	12.6303	563.571	6.3742	550.857	1703.7	1118.34	4.07695	7.22492	98.6792	9.71994	0.601672	221.316	15.1717	63.4487	9.68105	48.8547	41.4643	13.2291
15581317	MY-VEG-FFQ	1485.76	60.0462	55.036	170.007	38.4125	799.537	14.9561	1026.33	3100.95	2508.48	8.19292	11.7836	138.582	21.2552	1.34411	406.453	10.9737	0.056533	16.9677	48.0403	34.9919	6.97711
1574240	MY-VEG-FFQ	1920.36	68.0117	85.3828	203.435	44.6376	533.749	16.018	1092.18	3624.44	3203.83	8.51102	12.2425	191.186	26.0857	1.59842	467.891	15.8282	0.116553	14.6717	43.8855	41.4428	7.68264
157141017	MY-VEG-FFQ	1670.08	48.3568	71.787	124.72	27.7743	648.328	13.9699	1042.72	3515.19	1868.27	7.83413	12.7104	242.578	22.659	1.69956	361.608	10.007	0.00753773	14.4522	37.2746	48.2732	6.72919
15519167	MY-VEG-FFQ	1230.61	47.9954	54.8645	116.851	37.084	516.063	12.8947	870.509	3761.95	1584.82	7.53776	13.7713	495.162	13.0229	2.16849	474.782	9.42279	3.45963	16.6482	40.5323	42.8195	7.35411
151421220	MY-VEG-FFQ	2259.86	71.5266	51.872	352.104	77.5998	947.821	15.0496	1258	8012.52	2462.42	8.63027	18.6826	773.962	24.2611	4.433	1005.62	10.4646	63.7387	13.2373	65.1631	21.5996	4.35747
15165125	MY-VEG-FFQ	1814.1	75.2898	86.4564	165.942	43.3134	695.964	18.8318	1306.2	3771.72	2564.51	10.2518	14.7162	168.475	17.0996	1.75604	551.203	13.6232	0.249921	17.2779	38.0811	44.641	7.03423
160252621	MY-VEG-FFQ	1242.02	40.5645	52.1309	141.448	30.2808	476.118	11.1308	719.177	3053.85	2033.13	5.81778	9.56511	181.736	9.87831	1.51358	395.344	9.19124	0.178832	13.5528	47.2586	39.1886	6.90939
16223199	MY-VEG-FFQ	1404.51	59.193	59.411	135.566	45.2738	554.723	17.8896	1231.27	3854.36	1760.85	10.0901	17.3884	256.704	11.3906	2.0358	629.569	7.97523	0	18.0228	41.2765	40.7007	5.46358
16412612	MY-VEG-FFQ	1676.89	64.7723	63.4612	195	42.9298	631.907	16.7869	1133.93	4126.06	2446.52	8.27348	11.8164	305.962	26.7687	2.08993	566.821	12.219	0	16.0901	48.44	35.4699	6.8295
163194	MY-VEG-FFQ	2040.28	79.8604	95.7131	181.435	56.8685	1119.73	20.3321	1372.52	5515.34	2644.44	10.9276	15.7426	461.904	20.8941	2.67081	838.523	13.9804	0.00753773	16.7545	38.0646	45.1808	6.59937
1664142	MY-VEG-FFQ	1523.88	47.4634	57.6043	188.08	25.0671	401.002	10.3046	674.692	1940.71	2277.76	5.35954	7.45513	93.7862	10.1959	1.12183	277.921	12.0559	2.12849	12.9982	51.5071	35.4947	7.42863
16910120	MY-VEG-FFQ	1989.9	77.5947	79.9755	214.247	43.1177	912.011	18.4752	1199.34	4248.8	3353.75	8.79302	13.713	191.614	26.4441	2.02456	542.465	14.9847	0.271156	16.447	45.4119	38.1411	7.14634
17413523	MY-VEG-FFQ	2303.84	97.9817	121.36	184.346	57.4508	1173.82	22.3617	1782.83	4944.59	3378.39	13.5433	21.125	159.897	29.6323	2.2594	720.903	17.473	0.00753773	17.642	33.1923	49.1656	7.07872
178093	MY-VEG-FFQ	2280.59	74.8756	99.5283	252.832	46.5811	781.434	19.425	1283.33	4108.4	4357.26	9.64508	14.4543	208.352	22.0607	2.14936	565.287	18.2782	0.0953178	13.5731	45.8322	40.5946	7.45516
1799820	MY-VEG-FFQ	2268.66	94.1426	103.427	216.895	60.2043	988.299	24.1819	1510.55	6092.69	3624.44	12.8189	18.9868	359.341	16.4329	2.62691	893.772	16.9893	10.995	17.3136	39.8889	42.7975	7.03009
171331215	MY-VEG-FFQ	1916.4	74.7213	98.8855	173.573	25.905	1346.41	12.0801	1593.8	4001.14	2446.92	10.5626	12.8837	132.234	31.6811	1.70485	356.728	29.4182	297.131	15.8716	36.8687	47.2597	14.0597
171591320	MY-VEG-FFQ	2101.5	73.8001	89.8514	219.738	63.3958	981.582	21.8843	1359.55	4706.13	3245.16	11.0507	17.8508	201.961	13.837	2.26279	816.514	14.0494	0.00753773	14.888	44.3285	40.7836	6.37704
17165421	MY-VEG-FFQ	1994.9	76.2337	63.1243	259.206	45.1595	944.945	18.6058	1183.27	3516.8	2269.53	9.06133	11.316	253.096	24.1877	2.96786	532.465	10.0602	1.25484	15.9662	54.2875	29.7463	4.74069
187611	MY-VEG-FFQ	2480.82	92.0865	103.179	268.319	72.4951	1172.85	26.4766	1830.47	7125.23	3583.06	14.2226	24.2433	426.057	33.5669	3.36036	891.006	16.883	0.249921	15.5405	45.2815	39.1781	6.41062
1871974	MY-VEG-FFQ	1692.79	62.1639	46.0361	224.442	71.6265	881.225	20.7317	1263.04	6522.03	2599.27	10.0138	15.8588	593.179	16.7858	3.00301	866.099	6.44596	0	15.9318	57.5216	26.5466	3.71704
18138919	MY-VEG-FFQ	2386.54	76.2019	88.799	297.645	66.3711	1082.4	21.152	1512.92	5505.19	3232.79	11.8749	20.0662	274.463	18.6981	2.84814	758.195	15.4772	0.00753773	13.2838	51.8866	34.8296	6.07061
18158119	MY-VEG-FFQ	1390.26	44.8447	50.8829	175.933	27.1693	408.064	12.6133	772.643	2167.13	2208.08	6.43804	8.86397	129.491	17.4599	1.73002	370.012	9.7735	0.791171	13.3759	52.4759	34.1481	6.55912
18182021	MY-VEG-FFQ	2051.99	78.8546	78.9247	227.118	46.6437	854.795	18.9934	1305.95	4077.69	3322.62	10.1869	17.2155	290.805	23.1913	2.3421	574.684	13.315	0.460982	16.3073	46.9685	36.7241	6.19554
182431915	MY-VEG-FFQ	1790.93	54.1031	65.45	215.647	55.3021	740.434	16.0547	1063.53	4708.07	3050.7	9.10517	15.7993	432.523	19.3609	2.25335	704.497	9.60897	0.00753773	12.974	51.7123	35.3137	5.18454
182620322	MY-VEG-FFQ	1704.84	57.1604	71.6035	198.359	26.9201	921.504	9.41477	1176.12	3453.54	2622.33	7.59612	11.1477	181.96	21.6731	1.6357	369.338	23.3537	136.093	13.7198	47.6106	38.6696	12.6122
19224121	MY-VEG-FFQ	2669.99	106.178	114.564	287.776	53.9077	1577.66	18.3885	2135.89	6410.1	2821.02	13.8436	21.7594	344.548	34.7175	3.4393	652.284	27.0334	141.179	16.292	44.1562	39.5519	9.33297
19619196	MY-VEG-FFQ	1578.67	44.1106	49.1319	230.143	47.9615	688.653	12.4001	927.086	4445.28	1544.52	7.50632	12.1972	325.73	12.0198	2.26516	429.504	6.89823	0.00753773	11.4632	59.8084	28.7283	4.03352
1913749	MY-VEG-FFQ	3784.2	157.646	158.39	401.609	77.28	2403.34	34.4154	2347.9	6954.97	6398.25	15.6613	26.2119	216.397	51.1947	2.95314	842.459	31.0139	1.30562	17.2172	43.8614	38.9214	7.62109
20591323	MY-VEG-FFQ	1526.52	53.9529	58.436	176.41	38.2377	411.849	14.153	897.068	3236.81	2594.94	7.06	9.80733	170.344	23.4165	1.57347	473.545	11.9872	0.460982	14.9105	48.7531	36.3363	7.4538
2081662	MY-VEG-FFQ	973.696	35.9761	42.2059	107.3	21.0155	459.528	6.44356	587.623	2467.77	1020.87	3.8553	8.90966	141	18.9855	1.06117	244.005	7.21991	47.5103	15.1008	45.0387	39.8605	6.8187
206261611	MY-VEG-FFQ	1492.18	64.7006	61.3245	144.57	32.7775	599.215	14.3617	961.491	2362.7	2570.1	7.84187	8.71543	105.278	13.3555	1.20859	440.509	9.54957	0.08778	18.6322	41.6328	39.735	6.18761
2097133	MY-VEG-FFQ	2739.44	77.5544	130.979	303.018	56.8651	984.333	20.1211	1629.46	4922.42	3274.52	12.4967	25.5294	276.409	28.9582	2.73805	623.941	23.4228	88.8402	11.4849	44.8732	43.642	7.80441
201114210	MY-VEG-FFQ	1380.19	54.4532	65.3461	130.998	33.0276	664.964	13.6113	1209.37	3234.09	2163.89	9.0221	18.5954	450.701	22.03	2.49097	513.39	13.9191	49.0043	16.3779	39.4003	44.2219	9.41953
2023317	MY-VEG-FFQ	1579.81	50.2752	68.6264	176.233	18.1989	933.492	7.9986	1096.43	3103.53	1855.49	6.78761	6.65029	175.203	12.4627	1.10737	294.743	28.7041	146.479	13.1984	46.2654	40.5362	16.9549
211252111	MY-VEG-FFQ	1133.12	39.3856	42.4208	135.397	29.0772	461.074	10.5352	770.314	2297.65	1351.6	6.4154	5.54935	88.1601	9.41715	1.26004	262.87	7.13497	0.242383	14.5749	50.1045	35.3206	5.94075
21922320	MY-VEG-FFQ	1423.08	52.4382	65.5096	138.827	45.9119	684.461	14.2262	969.008	4464.32	2070.28	8.7626	13.1095	321.071	13.2615	2.24232	647.215	8.94744	0	15.4839	40.9928	43.5232	5.9445
2132166	MY-VEG-FFQ	2505.82	102.543	92.5053	294.987	57.9498	1243.64	19.5929	1410.65	5774.57	2710.88	9.20629	15.7952	276.871	24.2093	2.93404	674.222	18.7376	0.493286	16.9306	48.7045	34.3649	6.96086
21411318	MY-VEG-FFQ	1064.6	41.4609	37.4559	126.967	28.6518	558.106	10.065	719.653	2187	1705.4	5.48444	8.53953	89.2517	10.5292	1.06137	321.02	7.52252	6.84811	16.4069	50.2434	33.3496	6.69783
211791815	MY-VEG-FFQ	1558.76	82.2725	52.5832	176.821	29.3412	999.211	10.6053	946.834	3005.59	2012.39	5.75895	7.09725	99.9326	18.1986	1.91093	311.771	12.0783	157.23	21.7995	46.8517	31.3489	7.2008
21172175	MY-VEG-FFQ	1358.61	51.6171	51.2397	147.628	33.7026	816.526	10.1513	1039.04	3488.62	2031.71	6.50913	15.16	208.952	14.5516	2.04948	397.065	9.48423	44.6467	16.4106	46.9354	36.6539	6.78448
212224127	MY-VEG-FFQ	1614.39	65.2428	64.1577	172.642	38.5689	714.45	15.8073	1056.14	3675.09	1806.72	7.42032	9.70187	145.015	24.7484	1.67955	506.793	10.7511	0.162141	17.0686	45.1659	37.7655	6.32846
2214231026	MY-VEG-FFQ	1961.82	62.9118	68.7463	257.846	57.6311	787.766	17.3802	1242.13	5632.5	1897.32	9.74404	16.8925	459.943	17.5673	3.2441	706.584	11.388	0.0320661	13.2324	54.2335	32.5341	5.38934
23424513	MY-VEG-FFQ	981.864	53.1766	36.946	98.1134	9.9392	368.523	5.45211	829.826	1491.96	1800.47	3.87772	5.06201	44.2967	11.6853	1.00489	151.131	11.1296	103.24	22.6845	41.8539	35.4616	10.6824
23892026	MY-VEG-FFQ	2073.12	81.967	95.152	203.657	54.6485	1217.14	17.8843	1912.62	5289.25	4030.31	13.0059	25.0696	349.612	24.5726	2.7284	755.777	19.744	101.473	16.4027	40.7546	42.8427	8.88984
23119822	MY-VEG-FFQ	2618.19	105.727	107.733	281.641	54.2613	1020.83	22.9397	1602.28	4828.15	3699.92	11.8585	13.5309	142.376	39.7403	2.13401	640.166	19.2945	0.592257	16.7882	44.7214	38.4903	6.89345
231115510	MY-VEG-FFQ	3279.99	135.95	150.219	320.067	79.152	1065.6	35.1075	2015.99	6654.07	5311.77	18.526	25.8167	288.838	25.121	2.96154	883.149	24.6787	0.0888375	17.122	40.3102	42.5678	6.99324
23152261	MY-VEG-FFQ	1831.74	72.7717	74.4847	196.364	51.3753	847.15	18.7252	1216.19	4766.68	2848.13	9.33597	14.7747	351.394	28.5693	2.45693	650.32	13.144	0.521167	16.663	44.9627	38.3743	6.77172
2320977	MY-VEG-FFQ	1837.98	60.8237	76.5992	203.756	56.1253	1176.26	18.3709	1358.75	5373.97	2843.45	10.7547	13.7776	351.231	18.1294	2.76306	591.537	12.2743	0.056533	13.9208	46.6338	39.4455	6.32074
2326211713	MY-VEG-FFQ	1180.28	41.8664	41.5503	150.06	22.8169	732.746	7.41397	657.695	2347.05	1410.33	4.17876	9.36058	178.751	19.2873	1.19487	224.344	8.63407	53.6099	14.6687	52.5761	32.7553	6.80648
2451687	MY-VEG-FFQ	2569.82	88.6196	111.044	275.76	81.8053	1099.68	27.0971	1662.77	7930.86	4356.67	13.4835	23.4304	577.018	23.6529	3.49556	1032.96	19.458	0.0888375	14.4278	44.8953	40.6769	7.1277
2492303	MY-VEG-FFQ	3298.86	136.657	178.146	242.886	74.3221	1789.69	28.9014	2836.93	7252.71	4107.63	20.8028	31.9316	580.81	32.9711	3.99877	926.867	37.3489	187.622	17.5118	31.1244	51.3638	10.7686
249441	MY-VEG-FFQ	2226.22	82.4056	96.1671	236.349	52.3805	809.937	20.7359	1260.49	4850.36	4130.06	9.84283	14.8215	230.999	26.8446	2.33829	560.697	18.4116	0.258048	15.3991	44.1666	40.4342	7.74132
24239164	MY-VEG-FFQ	1494.01	58.6815	57.9576	171.93	31.4893	1128.17	10.9769	1299.08	4081.53	2285.61	8.62637	15.7564	284.789	17.1828	2.32191	414.598	14.6849	248.661	16.2545	47.6239	36.1215	9.15226
2581062	MY-VEG-FFQ	3950.74	143.487	170.143	411.772	82.6003	1498.79	36.1761	2373.61	8171.86	7097.97	17.8328	25.586	500.73	50.0933	3.99025	1026.67	29.1334	0.801234	15.2958	43.8951	40.8091	6.98769
2531793	MY-VEG-FFQ	1379.55	45.2196	48.7121	176.133	24.6415	465.694	10.8201	805.928	2132.58	2184.12	6.5401	6.14333	69.5156	20.4479	0.982426	314.265	12.3495	34.7272	13.6634	53.2197	33.117	8.39584
254956	MY-VEG-FFQ	1403.08	47.1593	55.3078	167.971	34.4679	632.138	12.432	878.49	3769.17	1464.57	6.79595	10.0976	147.806	23.0841	2.19873	370.98	9.06741	0.0242284	13.8878	49.4654	36.6467	6.00804
2632559	MY-VEG-FFQ	3470.11	165.717	141.511	359.415	86.4376	1756.95	29.1206	2135.79	7919.31	5165.76	15.8828	19.0913	392.292	33.5266	2.96916	829.06	28.6449	0.504477	19.6456	42.6084	37.746	7.64061

## Sheet: food_groups_compare
index_code	tool	Vegetables	Fruits	Grains - whole including whole bread & rice	Grains - Refined including white bread & rice	Pastries including pizza	Potatoes baked, boild or fried	Legumes & mixed dishes without meat	Meat analogue including vegetable patties	Tofu soy protein & seitan dishes	Milk analogue including soy beverages	Nuts & seeds	Olive oil & table olives	Other oils	Avocado	Snacks & sweets	Fruit juice	Soft drinks	Coffee & tea	Alcoholic beverages	Water	Animal based food items	Meat analogue including tofu & vegetable patties	age	gender
0815226	MY-VEG-FFQ	202.762	47.4143	127.071	25	0	0	73.6	78.5714	62.8571	727.667	26.081	3.30952	0.642857	4	26.8333	0	0	346.971	0	1080	0	141.429	20.3	woman
0242372	MY-VEG-FFQ	499.548	70.6286	129.357	20	0	32.1429	225.476	6.66667	353.333	162.786	52.8095	11.5714	0	30	0.666667	0	0	901.371	165	1440	0	360	35.3	woman
142425	MY-VEG-FFQ	185.81	160.081	96	2	13.3333	0	104.333	0	107.143	243.214	29.4524	0.642857	0	0	12.2667	120	0	33.9429	2	1440	0	107.143	22	woman
16784	MY-VEG-FFQ	423.086	235.321	44.2381	10	24.6667	32.1429	101.467	50	142.619	697.238	43.2238	33.7857	4.40476	12.8571	37.9429	51.4286	0	124.457	0	1440	0	192.619	33.6	woman
258166	MY-VEG-FFQ	457.452	402.605	34.2857	34.1429	0	38.8095	58.8	5	0	480	55	5.66667	0	12.8571	9.26667	0	0	600	34.1429	1440	15.4667	5	25	woman
2731612	MY-VEG-FFQ	1146.38	358.2	9	75	0	32.1429	152.286	0	167.619	608.571	25.5857	0.2	0.2	30	26.8	0	0	758.4	34.1429	600	0	167.619	49.3	woman
22211723	MY-VEG-FFQ	495.8	421.464	91.0714	64.2857	0	10	74.9333	26.4286	36.6667	480	9.33333	16.0714	1.30952	4	31.9714	16	256	610.56	10	600	0	63.0952	43.6	woman
22216616	MY-VEG-FFQ	449.381	322.893	126.5	113.571	24.6667	16.6667	277.143	21.4286	117.143	105.214	46.4143	5.66667	2.16667	30	68.4762	51.4286	16	158.4	12	1440	0	138.571	27.6	woman
2263914	MY-VEG-FFQ	263.395	34.0333	64.5714	79.2857	26.1905	32.1429	207.371	103.571	36.6667	16.2381	25.9286	3	3.14286	12.8571	30.059	16	32	600	72.7143	1080	0	140.238	33.8	man
371441	MY-VEG-FFQ	226.381	39.3333	100.667	20	12.8571	10	99.0476	5	107.143	68.3333	15.6238	5.66667	1.27143	4	19.5467	16	16	273.943	10	600	0	112.143	27.4	woman
3121492	MY-VEG-FFQ	319.133	396.474	64.4286	79.2857	124.19	53.5714	280.457	87.5	120.476	163	66.0238	38.9286	1.27143	30	61.8971	51.4286	16	1836	117.857	1440	0	207.976	37.2	woman
3269815	MY-VEG-FFQ	470.205	107.952	173.095	175	4	16.6667	173.8	21.4286	174.286	271	42.1667	3	7.83333	0	13.1095	0	118.857	1440	0	1440	0	195.714	39.2	man
4422512	MY-VEG-FFQ	290.929	97.0333	181.952	22	11.3333	32.1429	141.276	11.6667	90.9524	252.667	33.8571	0.2	0.642857	4	13.4067	16	600	130.629	56.1429	1080	0	102.619	23.1	woman
4926153	MY-VEG-FFQ	688.738	228.667	198.929	66.2857	13.3333	0	568.286	0	175	300	73.5714	3	0	4	1.5	0	16	758.4	246.429	600	0	175	23.4	woman
4131075	MY-VEG-FFQ	360.157	479.357	0	6.42857	0	10	112.552	0	20	16	33.0952	3	0.333333	4	7.22857	0	16	267.771	22	1440	0	20	31.4	woman
418222115	MY-VEG-FFQ	1013.97	2464.75	27.6667	32.1429	0	32.1429	63.5619	0	13.3333	32	30.3571	0.2	0.2	30	20.6	51.4286	0	124.457	22	1440	0	13.3333	22.1	woman
420172326	MY-VEG-FFQ	683.619	518.655	64.2381	10	0	10	164.267	0	33.3333	73.3095	48.7714	23	0	12.8571	14.3095	16	0	79.2	10	1440	0	33.3333	36.6	man
4229222	MY-VEG-FFQ	260.467	63.1048	98	12	13.3333	10	64.8	6.66667	120	215.571	40.6333	5.66667	0.533333	12.8571	12.6476	0	0	33.9429	0	1440	0	126.667	29.2	woman
4248516	MY-VEG-FFQ	293.524	213.083	19	165	43.3333	53.5714	299.714	50	202.857	58.9286	41.0714	3	1.83333	0	13.9429	16	171.429	679.2	203.571	600	0	252.857	21.4	man
56112624	MY-VEG-FFQ	1241.4	843.464	10	34.1429	13.3333	38.8095	212.419	16.0714	20	0	59.6429	38.9286	0	150	23.9333	0	0	412	32.1429	240	0	36.0714	56.4	woman
5125126	MY-VEG-FFQ	57.8	23.0333	30.7143	35	17.3333	21.4286	120.99	83.5714	120.476	511.071	28.0238	0.642857	0.97619	12.8571	196.683	51.4286	16	10.56	0	1440	0	204.048	18	woman
513151118	MY-VEG-FFQ	998.619	323.771	101.571	35	0	10	160.952	6.66667	223.333	313.571	85.4286	16.0714	3.66667	12.8571	115.833	0	51.4286	996	34	1440	0	230	37.5	woman
514182411	MY-VEG-FFQ	706.595	897.321	76.7857	26.4286	0	75	390	6.66667	110.476	322.667	102.738	32.9286	1.27143	12.8571	90.1762	0	0	1090.56	0	600	0	117.143	42.3	woman
516151717	MY-VEG-FFQ	775.681	294.321	92	156.429	40	38.8095	238.552	26.4286	185	382.786	18.1429	7.5	4.40476	30	21.4733	16	136	600	32	600	0	211.429	34.4	woman
5251173	MY-VEG-FFQ	355.405	366.355	25.9524	26.4286	28.6667	38.8095	236	6.66667	62.8571	242.357	20.2238	5.66667	3.64286	0	88.4667	16	120	124.457	0	1080	0	69.5238	54.4	woman
5258190	MY-VEG-FFQ	819.514	1320.25	292.024	152	28.6667	125	775.943	32.1429	350	575.048	91.8571	5.66667	2.35714	47.1429	39.3181	16	0	26.56	12	1440	0	382.143	18.4	woman
67262218	MY-VEG-FFQ	356.524	121.917	51.9524	113.571	37.5238	81.6667	188.762	42.5	270.714	325.167	9.30952	2.35714	2.57143	12.8571	17.7333	16	0	33.9429	2	1440	0	313.214	21.9	woman
6104138	MY-VEG-FFQ	846.871	263.019	76.7857	48.5714	24.6667	10	313.505	11.6667	110.476	450.286	11.7714	5.66667	4.07143	4	32.021	16	0	610.56	147.714	1440	0	122.143	28.2	woman
6181146	MY-VEG-FFQ	193.333	56.6143	210.667	113.571	49.7619	38.8095	176.229	26.4286	190.476	0	5.2	2.35714	2.69048	30	6.97619	16	0	0	0	1440	0	216.905	21.3	woman
62492215	MY-VEG-FFQ	809.452	398.045	227.5	91.4286	11.3333	117.857	645.048	6.66667	66.1905	16	71.7143	5.66667	0.533333	30	41.781	16	0	319.2	0	240	0	72.8571	35.3	man
793618	MY-VEG-FFQ	247.848	450.917	145.952	184.143	24.6667	32.1429	265.238	11.6667	917.143	206.167	74.1429	0.642857	2.14286	30	17.5	0	32	278.4	32	1440	0	928.81	30.2	man
774250	MY-VEG-FFQ	95.9905	31.6667	12.6667	44.1429	24.6667	10	147.848	5	167.619	86.5476	13.4762	4.16667	0.642857	12.8571	7.95238	0	0	600	10	1440	0	172.619	28	woman
71723264	MY-VEG-FFQ	370.452	222.295	397.5	10	0	10	126.038	0	66.1905	381	35.4048	0	0.2	0	4.93333	0	16	758.4	34.1429	1080	0	66.1905	36.3	woman
892018	MY-VEG-FFQ	254.524	149.667	12.8571	202.857	0	16.6667	64.8	6.66667	174.048	54.6429	13.1	2.86667	2.69048	4	3.8	0	16	33.9429	22	1440	0	180.714	23.1	woman
9417171	MY-VEG-FFQ	1718.54	386.438	38.9286	44.1429	49.7619	0	130.457	6.66667	110.476	642.238	100.962	13.5	0	60	19.1352	16	16	1450.56	109.286	600	0	117.143	35.4	woman
982383	MY-VEG-FFQ	500.262	57.2024	48.6667	32.1429	0	38.8095	24.8	6.66667	66.1905	285.333	2	3.30952	0.2	4	41.8257	16	83.4286	1238.4	22	120	0	72.8571	24	woman
96541	MY-VEG-FFQ	379.738	384.214	45.6667	48.5714	28.6667	16.6667	250.667	26.4286	167.619	155.357	63.5238	3	5.07143	12.8571	32.7905	0	0	633.943	40	600	0	194.048	40.4	woman
9181493	MY-VEG-FFQ	1201.36	171.257	47.1429	77	17.3333	81.6667	338.038	26.4286	227.857	19.3333	123.5	5.66667	0.533333	4	23.5667	16	0	1312.8	32	1080	0	254.286	32.2	man
15222523	MY-VEG-FFQ	834.071	249.9	102.905	0	0	0	541.752	38.8095	36.6667	0	63.3095	4.5	0.333333	4	18.1667	0	0	398.4	2	1080	0	75.4762	46.8	woman
1232130	MY-VEG-FFQ	290.871	493.036	165	70.7143	0	10	106.99	5	76.1905	611	123.143	5.66667	3.66667	47.1429	28.3476	0	0	516	0	1440	0	81.1905	52.3	woman
1256111	MY-VEG-FFQ	723.443	258.667	59.8095	0	0	10	264.743	0	120.476	0	33.7714	3	0.533333	12.8571	25.8429	16	0	398.4	160.714	1080	0	120.476	67.6	man
24726	MY-VEG-FFQ	454.119	291.114	276.071	70.7143	13.3333	32.1429	327.524	6.66667	117.143	67.4286	22.4667	0.2	0.333333	0	32.9067	0	0	679.2	82.7143	1440	0	123.81	22.1	man
212572	MY-VEG-FFQ	160.514	36.7	96.7381	66.2857	0	10	329.981	0	234.762	40.3333	27.7	1.5	1.5	12.8571	10.9286	0	16	319.2	10	1080	0	234.762	25.8	woman
2161338	MY-VEG-FFQ	582.024	79.7619	74.0952	10	13.3333	16.6667	223.752	0	110.476	175.119	43.4286	2.35714	2.04762	30	16.6	0	0	174.4	0	1440	0	110.476	27.3	woman
22362214	MY-VEG-FFQ	1023.74	611.25	6	10	0	0	121.143	50	274.286	365	42.5571	10.1667	0.97619	150	42.2667	16	0	95.2	0	1080	0	324.286	51.4	woman
224262	MY-VEG-FFQ	564.69	94.4619	156.071	75	24.6667	32.1429	217.571	11.6667	110.476	185.643	42.2667	5.66667	1.07143	12.8571	24.3476	0	0	33.9429	75	1080	0	122.143	29.2	woman
225222122	MY-VEG-FFQ	467.381	189.631	169.976	194.857	15.3333	32.1429	231.429	55	185	212.976	42.5048	5.02381	2.78571	12.8571	24.9733	16	32	209.829	32	240	0	240	46.6	woman
2262178	MY-VEG-FFQ	312.943	373.131	80.7143	42.1429	172.476	38.8095	179.505	6.66667	117.143	277.881	20.2619	8.77143	0.2	30	27.3857	120	16	267.771	82.7143	1080	0	123.81	34.7	man
36172016	MY-VEG-FFQ	602.214	15.7143	85.3571	70.7143	0	38.8095	250.419	78.5714	77.619	39.0952	45.6667	11.5714	3.33333	30	75.1571	0	0	600	10	1440	0	156.19	53.5	woman
3621129	MY-VEG-FFQ	640.419	353.75	182.81	85	84.1905	31.4286	158.324	55	207.143	326.167	48.9429	10.0714	8.78571	30	19.7257	16	16	140.457	24	1080	0	262.143	23.8	woman
315663	MY-VEG-FFQ	431.452	123.09	75.5952	66.2857	24.6667	0	413.048	11.6667	370.714	212	37.581	10.1667	3.02381	0	125.624	0	0	33.9429	102.857	600	0	382.381	24.7	woman
32151726	MY-VEG-FFQ	512.395	186.948	125.429	66.2857	13.3333	10	250.457	21.4286	285.476	272.833	44.9048	4.16667	0.866667	12.8571	27.019	0	16	633.943	32	1440	0	306.905	40.3	woman
4441218	MY-VEG-FFQ	332.014	872.536	50.2381	113.571	13.3333	32.1429	529.524	6.66667	192.857	256	74.0333	7.5	0.533333	47.1429	11.6	16	0	610.56	150	1080	0	199.524	59.6	woman
449156	MY-VEG-FFQ	460.429	533.75	35.6667	34.1429	13.3333	0	284.705	0	117.143	294.095	56.3381	8.77143	0.333333	30	12.6333	0	0	636	141.857	600	0	117.143	50.8	woman
4510918	MY-VEG-FFQ	266.562	161.352	75	70.7143	17.3333	10	104.933	6.66667	187.857	353.929	47.8857	10.0714	0.533333	0	25.5286	16	102.857	610.56	22	1080	0	194.524	42.6	woman
485246	MY-VEG-FFQ	826.548	1008.68	25.4286	12	0	32.1429	58.1333	6.66667	0	2.66667	20.2238	20.2	0.333333	30	0	51.4286	0	158.4	0	600	0	6.66667	57.6	woman
41014921	MY-VEG-FFQ	11.7857	87.1429	19.5238	300	17.3333	396.429	45.4286	21.4286	64.2857	33	0	0.2	5.5	0	152.629	0	0	0	0	600	0	85.7143	25.3	woman
4221081	MY-VEG-FFQ	407.381	187.019	96.1429	0	24.6667	16.6667	504.286	6.66667	110.476	34.4524	21.0952	11.5714	0	47.1429	6.89524	0	0	10.56	139.857	1080	0	117.143	46.4	woman
514242	MY-VEG-FFQ	885.845	547.402	26.6667	32.1429	0	0	36.6571	5	0	240	22.3095	7.5	0	60	2.16667	51.4286	0	209.829	0	1440	0.333333	5	50.4	woman
561998	MY-VEG-FFQ	734.205	489.512	225.595	42.1429	17.3333	16.6667	467.714	6.66667	307.143	16.6667	71.1905	10.1667	0.333333	4	4.13333	16	16	996	22	1440	0	313.81	31.4	man
59262218	MY-VEG-FFQ	290.095	139.048	167.738	64.2857	0	32.1429	107.429	0	142.619	908.095	35.7381	0	0	30	31.0381	0	0	174.4	0	1080	0	142.619	61.3	man
557823	MY-VEG-FFQ	632.3	138.819	82.5	94.2857	4	16.6667	84.9905	16.0714	0	0	105	0.2	0.642857	150	19.2762	0	0	250.56	0	1080	0	16.0714	52.8	woman
5268113	MY-VEG-FFQ	756.405	232.119	74.1667	0	0	0	314	0	107.143	16	30.3571	10.0714	0	47.1429	0	0	0	996	32.1429	600	0	107.143	56.9	woman
6129201	MY-VEG-FFQ	651.405	435.393	140.667	0	0	0	570.667	0	42.8571	248.333	14.1	20	0	12.8571	1.5	0	0	174.4	0	1440	0	42.8571	19.5	woman
7526111	MY-VEG-FFQ	259.157	408.676	121.071	22	24.6667	16.6667	396.476	55	307.143	930.5	66.7857	0.2	0.333333	12.8571	15.9733	120	51.4286	996	70.7143	600	0	362.143	32.3	woman
8702325	MY-VEG-FFQ	514.157	288.498	55.4286	79.2857	13.3333	32.1429	105.467	49.1667	36.6667	266.333	28.9286	5.02381	0.866667	4	6.13333	0	120	610.56	145.714	600	0	85.8333	53.3	woman
8425417	MY-VEG-FFQ	252.595	54.2333	170.357	66.2857	17.3333	10	123.086	26.4286	42.8571	424.333	36.7952	2.86667	4.33333	60	31.481	16	32	273.943	0	1440	0	69.2857	36.3	woman
85202120	MY-VEG-FFQ	286.19	110.402	167.024	35	67.0476	38.8095	313.524	37.5	110.476	403.024	21.2048	10.9286	3.7619	12.8571	73.1352	16	32	346.971	0	1080	0	147.976	39.8	man
81423194	MY-VEG-FFQ	358.881	12.2857	28.9286	91.4286	26.1905	6.66667	332.381	37.5	370.714	71.3333	9.55238	3.30952	4.21429	4	22.6905	0	240	51.4286	34	600	0	408.214	23	man
82424512	MY-VEG-FFQ	760.871	133.321	26.3333	57.1429	28.6667	10	88.3619	21.4286	197.857	73.0238	22	16.1667	0.642857	0	14.5524	0	600	398.4	22	1440	0	219.286	38.8	woman
9023717	MY-VEG-FFQ	251.11	423.833	143.929	66.2857	28.6667	16.6667	312.133	21.4286	123.333	264.333	62.1667	10.9286	0.533333	30	13.9333	0	0	724.457	10	1440	0	144.762	34.3	woman
9511910	MY-VEG-FFQ	390.895	205.845	47.1429	48.5714	13.3333	38.8095	275.99	6.66667	88.3333	25.3333	18.0571	16.0714	0.2	12.8571	32.3143	16	600	33.9429	77	1440	0	95	31.1	woman
97221821	MY-VEG-FFQ	610.524	518.333	56.8571	34.1429	11.3333	38.8095	301.467	0	353.333	268	64.3905	5.66667	2.57143	30	22.119	16	0	758.4	0	1080	0	353.333	56.8	woman
91121112	MY-VEG-FFQ	172.476	6.53333	171.429	212.143	0	0	348.571	65.5952	54.0476	312.5	2.66667	0.2	0.2	0	4.46667	0	120	0	0	1080	0	119.643	39.8	man
102683	MY-VEG-FFQ	596.81	134.583	139.643	113.571	4	75	315.333	5	42.8571	1099.21	41.5524	22.3571	0	12.8571	58.5	0	16	996	0	1440	0	47.8571	39.1	man
105833	MY-VEG-FFQ	423	133.631	35	20	0	16.6667	195.657	11.6667	62.8571	257.905	6.53333	10.9286	3.14286	47.1429	10.24	0	0	273.943	10	1080	0	74.5238	25.2	woman
106129	MY-VEG-FFQ	189.11	273.569	115.5	109.143	17.3333	38.8095	102.8	66.0714	185	93.1905	49.919	3	8.57143	47.1429	51.6476	0	16	633.943	104.857	1440	0	251.071	29.1	man
10124312	MY-VEG-FFQ	319	48.5357	13	77	13.3333	32.1429	265.238	37.5	127.857	40.3333	28.3095	10.9286	1.27143	12.8571	15.5143	16	0	250.56	242	1440	0	165.357	26	woman
1023415	MY-VEG-FFQ	596.905	181.464	67	64.2857	24.6667	0	132.381	53.5714	13.3333	334.452	15.5714	3	3.33333	60	8.0381	0	32	398.4	0	240	0	66.9048	46.8	woman
10119817	MY-VEG-FFQ	689.786	403.381	283.524	22	24.6667	32.1429	318.81	6.66667	264.286	296.786	113.143	2.35714	2.35714	30	9.55238	0	120	679.2	54.1429	1440	0	270.952	28.8	woman
11018164	MY-VEG-FFQ	118.5	108.926	8.66667	129.857	0	6.66667	15.4667	50	42.8571	612	4.6	4.5	1.83333	0	25.5381	0	240	633.943	0	240	0	92.8571	29	woman
11461614	MY-VEG-FFQ	169.214	1324.25	169.286	79.2857	13.3333	10	166.8	6.66667	66.1905	273.905	40.6667	20.6429	0.97619	4	80.3381	16	291.429	758.4	32	600	0	72.8571	47.5	woman
11413618	MY-VEG-FFQ	894.048	628.76	148.286	95	0	10	294.705	6.66667	224.762	298.143	49.2619	16.1667	0.97619	12.8571	13.6019	0	188.571	610.56	80.7143	1440	0	231.429	35	woman
121252014	MY-VEG-FFQ	208.476	284.379	63.2857	113.571	4	38.8095	195.371	11.6667	72.8571	309.667	11.2238	9.21429	2.04762	30	53.3162	16	32	278.4	0	1080	0	84.5238	21.4	woman
1251563	MY-VEG-FFQ	486.419	1268.87	0	0	0	32.1429	0	0	0	0	40.7143	0	0	12.8571	0	0	0	124.457	10	600	0	0	28.4	woman
12714199	MY-VEG-FFQ	262.262	15.7143	30.6667	152	46.8571	31.4286	95.4667	26.4286	164.286	20.119	12.5238	4.16667	1.71429	12.8571	16.8019	0	51.4286	1440	349.286	600	0	190.714	24.3	man
12105264	MY-VEG-FFQ	336.443	292.179	228.452	10	15.3333	38.8095	366.41	55	350	366.476	113.667	4.16667	2.14286	12.8571	35.459	51.4286	32	85.3714	22	1080	0	405	22.9	man
1214212424	MY-VEG-FFQ	487.048	585.833	0	0	0	10	39.3333	0	62.8571	295.762	119.548	0.642857	0	4	111.5	600	0	610.56	0	1080	0	62.8571	53.6	woman
121791524	MY-VEG-FFQ	894.357	223.519	9	0	0	0	496.667	0	307.143	149.333	15.1905	10.1667	7.5	4	32.7048	0	0	610.56	15	600	0	307.143	39.5	woman
13710208	MY-VEG-FFQ	396.562	288.262	149.167	0	0	0	232.619	16.0714	0	0	61.3667	11.5714	0	4	5.5	51.4286	0	79.2	0	1080	0	16.0714	26.6	woman
1398316	MY-VEG-FFQ	466.976	179.914	266.69	77	11.3333	31.4286	478.476	6.66667	139.286	3.21429	88.3381	5.66667	0	12.8571	41.7733	51.4286	0	396	10	600	0	145.952	44.8	woman
13514131	MY-VEG-FFQ	1016.36	263.807	130.071	22	11.3333	32.1429	349.286	5	250	414.786	86.4381	38	0.533333	30	37.4476	16	0	636	54.1429	1440	0	255	35.1	woman
1311111416	MY-VEG-FFQ	311.357	82.8571	10	32.1429	36.4286	10	481.81	0	177.143	246.667	118.167	2.66667	0	30	2	0	0	600	0	1080	0	177.143	47.3	woman
13204911	MY-VEG-FFQ	366.833	146.819	193.333	77	13.3333	32.1429	279.8	21.4286	190.476	84.0952	1.52381	0.2	0	0	25.9	0	51.4286	26.56	0	1440	0	211.905	17.7	woman
1325131212	MY-VEG-FFQ	869.381	774.179	273.286	77	13.3333	10	640	0	342.143	342.5	74.2619	16.0714	5.83333	30	41.1829	16	0	724.457	80.7143	1440	0	342.143	33.4	woman
14941215	MY-VEG-FFQ	531.333	242.176	135	34.1429	17.3333	31.4286	267.362	6.66667	33.3333	122.5	10	23	2.16667	12.8571	54.84	16	16	636	12	1440	0	40	34.5	woman
15581317	MY-VEG-FFQ	210.848	142.702	256.071	0	11.3333	32.1429	298.752	21.4286	110.476	300.238	29.4286	10.0714	1.27143	0	28.119	0	16	679.2	10	1080	0	131.905	40	woman
1574240	MY-VEG-FFQ	336.857	112.464	141.667	38.5714	37.5238	38.8095	196.857	26.4286	164.286	94.7857	37.9667	16.0714	3.7619	60	36.3857	51.4286	16	679.2	12	600	0	190.714	46.2	woman
157141017	MY-VEG-FFQ	469.548	20	27.0952	12	13.3333	75	92.2286	0	164.286	187.429	84.0952	7.5	0.333333	4	18.4429	0	0	679.2	381.429	1440	0	164.286	30.5	woman
15165125	MY-VEG-FFQ	315.49	179.845	27.6667	57.1429	11.3333	16.6667	389.695	21.4286	164.286	197.905	62.6952	1.5	2.16667	4	21.9733	16	16	250.56	32	1080	0	185.714	33.6	woman
160252621	MY-VEG-FFQ	507.357	107.138	17.0952	91.4286	11.3333	75	178.076	6.66667	110.476	68.4286	13.4762	5.02381	3.33333	30	25.4857	51.4286	0	10.56	0	1080	0	117.143	23	woman
16223199	MY-VEG-FFQ	515.919	122.233	53.1429	10	0	10	432.8	0	62.8571	32	64.4381	3	0	4	0	16	0	0	0	1440	0	62.8571	28.1	man
16412612	MY-VEG-FFQ	840.49	107.819	151.429	32.1429	13.3333	10	219.467	21.4286	53.5714	266.786	12.8571	0.2	3	12.8571	74.54	0	1080	633.943	0	600	0	75	40	woman
163194	MY-VEG-FFQ	1066.1	575.214	86.1667	10	0	0	247.476	6.66667	66.1905	617.667	49.2429	7.5	0	30	2.13333	0	0	250.56	102.857	1440	0	72.8571	52.6	woman
1664142	MY-VEG-FFQ	191.49	50.9	35.4286	134.286	67.0476	53.5714	141.943	21.4286	73.5714	69.119	22.881	10.9286	2.35714	12.8571	45.3067	0	204.571	26.56	54.1429	1440	0	95	27.5	woman
16910120	MY-VEG-FFQ	327.69	107.25	49.5952	100	24.6667	81.6667	243.848	26.4286	253.333	438.214	34.0714	9.21429	7.5	30	37.8952	0	51.4286	633.943	87.1429	1080	0	279.762	32.4	woman
17413523	MY-VEG-FFQ	494.571	181.238	203.238	0	13.3333	0	344.476	6.66667	190.476	386.786	128.571	7.5	0	4	14.6333	0	0	1312.8	12	600	0	197.143	45	woman
178093	MY-VEG-FFQ	659	100.233	103.571	150	17.3333	16.6667	252.476	6.66667	167.619	198.214	76.0762	47.5	5.2	12.8571	65.3257	51.4286	256	273.943	12	1080	0	174.286	44.5	woman
1799820	MY-VEG-FFQ	642.133	592.036	73.0714	32.1429	24.6667	0	334.314	0	360.714	149.333	67.1952	16.1667	0.666667	60	10.0667	0	0	124.457	32	1440	0	360.714	38	woman
171591320	MY-VEG-FFQ	348.371	442.476	180.357	10	11.3333	10	611.371	0	33.3333	360	61.8333	38.9286	0	12.8571	20.0381	0	0	209.829	0	1080	0	33.3333	62.6	woman
17165421	MY-VEG-FFQ	478.881	312.319	287.571	108.571	11.3333	16.6667	62.6667	6.66667	24.0476	727.667	37.2429	5.66667	0.642857	0	28.6352	0	16	240	54.1429	1440	0	30.7143	25	woman
187611	MY-VEG-FFQ	1119.44	429.417	133.452	44.1429	13.3333	81.6667	402.667	0	167.619	193.429	103.833	7.5	3.03333	4	19.0619	0	0	758.4	0	1440	0	167.619	35.1	woman
1871974	MY-VEG-FFQ	1076.86	938.736	37.6667	0	0	10	365.238	0	77.619	62.5	25.1238	0	0	12.8571	0	0	0	158.4	0	1440	0	77.619	25.8	woman
18138919	MY-VEG-FFQ	575.143	602.5	260.357	34.1429	0	32.1429	446.705	6.66667	83.5714	251	65.1429	2.35714	4	30	54.9952	16	0	396	10	1080	0	90.2381	20.7	woman
18158119	MY-VEG-FFQ	202.276	33.9857	104.286	70.7143	46.8571	53.5714	110.952	11.6667	110.476	61.2143	25.7762	1.5	1.83333	4	35.3067	0	51.4286	222.514	32	1080	0	122.143	28.1	woman
18182021	MY-VEG-FFQ	545.276	121.688	142	87	28.6667	31.4286	188.8	21.4286	234.762	218.024	42.4381	5.66667	3.66667	4	33.3857	16	0	250.56	97	1080	0	256.19	31.4	woman
182431915	MY-VEG-FFQ	867.452	518.5	151.857	119.857	0	0	171.333	0	153.333	0	35.3333	2.66667	3	47.1429	32.7905	51.4286	16	398.4	32.1429	600	0	153.333	42	woman
19619196	MY-VEG-FFQ	556.833	1013.5	191.143	0	0	75	98.381	0	53.5714	51.4286	66.5714	0	0	12.8571	1.33333	0	0	0	0	1440	0	53.5714	43.1	woman
1913749	MY-VEG-FFQ	481.381	81.1524	136.048	180	37.5238	16.6667	301.371	87.5	542.857	1824.57	46.6	16.0714	3	4	117.026	0	136	1440	0	1440	0	630.357	45.3	woman
20591323	MY-VEG-FFQ	339.548	66.8524	104.667	48.5714	17.3333	31.4286	278.667	21.4286	117.143	8.33333	8.69048	10.1667	4.21429	4	35.5619	16	16	758.4	34.1429	51.4286	0	138.571	40.9	woman
206261611	MY-VEG-FFQ	101.348	24.6524	116.071	12	24.6667	6.66667	330.943	21.4286	132.143	188.095	35.5238	2.35714	0	4	7.93333	51.4286	16	267.771	175	1440	0	153.571	21.7	man
2097133	MY-VEG-FFQ	477.452	409.9	203.286	44.1429	49.7619	53.5714	200.619	37.5	0	347.905	164.767	10.1667	0.333333	4	74.9905	16	0	633.943	0	1440	2.5	37.5	40	woman
211252111	MY-VEG-FFQ	179.348	289.798	412.571	22	0	16.6667	137.848	6.66667	66.1905	25.3333	19.7905	1.5	0.533333	4	8.59524	0	0	51.4286	22	1080	0	72.8571	26.5	man
21922320	MY-VEG-FFQ	1004.9	298.607	66.1429	0	0	0	220.848	0	100	67.4286	28.1667	4.16667	0.97619	60	0.466667	0	0	130.629	0	1440	0	100	53.3	woman
2132166	MY-VEG-FFQ	802.657	644.319	44.9048	117.143	28.6667	139.286	145.276	6.66667	33.3333	1248.67	23.0952	2.86667	3.66667	12.8571	53.7448	0	0	240	12	1080	0	40	24.8	woman
21411318	MY-VEG-FFQ	209.548	42.619	32.381	64.2857	4	32.1429	310	5	68.8095	140	16.0714	0.2	0.2	0	14.3238	0	188.571	222.514	0	1080	0	73.8095	40.8	woman
212224127	MY-VEG-FFQ	588.467	144.726	98.2857	91.4286	0	10	202.419	0	16.6667	611	63.8333	2.35714	0.2	4	29.8	0	16	679.2	32	188.571	0	16.6667	28.5	woman
2214231026	MY-VEG-FFQ	666.738	837.355	125.667	0	0	10	220.762	11.6667	56.1905	175.095	50.8333	0.2	0.333333	12.8571	40.5524	51.4286	0	447.429	0	600	0	67.8571	59	woman
23119822	MY-VEG-FFQ	294.143	109.51	156.667	182.143	187.333	38.8095	281.276	6.66667	145	628.452	48.0381	5.66667	1.30952	30	31.4924	16	136	1159.2	32	1080	0	151.667	52	woman
23152261	MY-VEG-FFQ	778.8	175.2	105.429	64.2857	11.3333	32.1429	255.752	21.4286	127.857	299.333	57.5238	5.66667	3.33333	12.8571	19.2571	0	0	610.56	10	600	0	149.286	47.1	woman
2320977	MY-VEG-FFQ	1138.92	431.143	178.929	0	85	75	152	0	53.5714	58.0952	99.5238	0	0	12.8571	10	0	0	0	0	1440	0	53.5714	53.5	man
2451687	MY-VEG-FFQ	1424.45	665.607	64	38.5714	4	75	384.19	6.66667	253.333	19.3333	54.5238	10.1667	1.5	60	23.619	0	16	728.8	0	600	0	260	41.6	woman
249441	MY-VEG-FFQ	659.714	256.686	10.7143	129.857	17.3333	117.857	255.619	94.6429	175	141.881	58.5333	11.5714	1.27143	12.8571	44.6857	16	0	679.2	10	1440	0	269.643	29.6	woman
2581062	MY-VEG-FFQ	1199.95	175.952	104.286	225	26.1905	53.5714	333.124	37.5	525	526.714	67.2857	43	8	12.8571	85.4333	51.4286	0	1113.94	242	1440	0	562.5	47	man
254956	MY-VEG-FFQ	312.348	339.414	35.4286	34.1429	0	10	123.086	0	107.143	299.762	56.0286	1.5	0.533333	4	29.1571	0	0	724.457	10	1440	0	107.143	38	woman
2632559	MY-VEG-FFQ	920.976	833.486	170.714	32.1429	13.3333	0	163.562	0	803.333	765.5	38.2667	1.5	0	12.8571	37.6162	0	0	600	0	1440	0	803.333	34.6	woman
3499	O-FFQ	266.714	172.512	61.7619	113.571	18	32.1429	140.024	0	0	8.33333	3.66667	5.66667	0.2	2	5.6	120	171.429	720	0	1440	0	22.7857	29	woman
1665	O-FFQ	1226.71	8.57143	138.571	32.1429	0	0	106.667	0	0	98.2143	12.5	7.5	0.333333	0	13.2619	0	0	204.571	0	1440	513.31	5.53333	40	woman
482	O-FFQ	234.905	397	61.6667	32.1429	10.6667	31.4286	42.2619	0	0	62.5	27.5	10.0714	0.97619	30	27.4524	16	16	840	10	1440	0	22.7857	38	woman
744	O-FFQ	847.667	197.631	320.714	10	0	0	73.5714	0	0	312.5	19.6429	0.642857	0	30	10.4667	16	16	616	32	1440	0	41.5	21	woman
3681	O-FFQ	250.345	537.393	97.9524	44.1429	6.66667	16.6667	102.012	0	0	8.33333	7.35714	21.5	0	2	24.0524	0	16	720	32	1440	0	10.5333	66	man
3997	O-FFQ	482.036	739.869	6.66667	0	0	10	133.833	0	0	0	1.66667	0	0	6.42857	1.8	51.4286	0	0	0	1440	0	0	48	woman
4096	O-FFQ	562.452	388.095	152.143	0	0	150	261.929	0	0	125	137.5	2.86667	0.2	0	27.0238	0	1440	840	60.5714	1440	0	83	35	woman
5498	O-FFQ	146.714	312.143	381.667	32.1429	0	0	178.571	0	0	0	18.9286	0	0	0	0	0	0	1131.43	0	600	0	0	26	man
5534	O-FFQ	248.298	148.417	204.19	15	0	32.1429	65.5357	0	0	8.33333	18.9286	9.68095	0.2	2	28.7143	16	51.4286	136	2	1080	0	5.53333	25	woman
6276	O-FFQ	346.167	85.7833	166.667	0	0	0	161.929	0	0	312.5	3.66667	5.66667	3	0	18.8333	0	0	360	54.1429	1080	0	17.7857	26	woman
8882	O-FFQ	891.143	405.176	115.714	0	0	10	264.786	0	0	0	14.5	1.5	0	6.42857	0	0	0	480	0	1440	0	0	34	man
9093	O-FFQ	402.762	252.536	143.905	156.429	0	16.6667	70.8333	0	0	62.5	5.35714	11.5714	0.2	15	17.7333	120	67.4286	308.571	34	1080	0	17.7857	22	woman
9412	O-FFQ	453.452	376.964	136.429	77	11.3333	10	371.917	0	0	8.33333	40	23	7.83333	6.42857	22	16	16	256	32	1080	0	41.5	22	woman
11428	O-FFQ	1012.93	164.257	254	107.143	6.66667	16.6667	28.9286	0	0	312.5	14.5	2.35714	0.2	2	63.719	0	136	1268.57	56.1429	1440	0	207.5	24	woman
11455	O-FFQ	368.524	85.3333	144.524	6.42857	4	0	98.5714	0	0	0	36.0714	22.3571	0.333333	23.5714	9.0381	16	0	1080	0	1440	130	17.7857	37	man
13384	O-FFQ	629.81	291.714	402	75	0	150	150.357	0	0	26.7857	3.66667	2.82381	0	0	0	0	0	0	10	1440	0	116.5	22	man
17700	O-FFQ	1466.79	263.369	410	75	0	6.66667	1330	0	0	750	0	7.5	1.71429	0	0	0	120	600	0	600	0	88	20	woman
17770	O-FFQ	377.56	119.474	31.6667	122.143	4	16.6667	248.25	0	0	98.2143	3.66667	4.16667	2.04762	6.42857	16.8619	16	16	651.429	0	1440	0	17.7857	23	woman
19227	O-FFQ	311.429	80.5095	88.5714	42.1429	6.66667	38.8095	75.2619	0	0	26.7857	11.7857	0.642857	0.533333	6.42857	10.1619	0	0	67.4286	32	1440	0	33.8571	25	man
19268	O-FFQ	787.571	51.7	252.857	22	21.4286	16.6667	46.6905	0	0	125	3.66667	47.5	0	6.42857	8.33333	16	0	1200	399	1440	0	5.53333	50	man
20675	O-FFQ	357.571	500.869	33	50	10.6667	16.6667	64.5	0	0	62.5	27	3	3.33333	2	5.33333	16	48	240	24	1080	0	17.7857	47	man
23769	O-FFQ	1061.43	116.498	52.1429	12	0	16.6667	42.2619	0	0	26.7857	31.4286	10.6333	0	6.42857	8.46667	0	16	1200	56.1429	1440	0	0	35	woman
24098	O-FFQ	319.976	850.14	191.286	44.1429	0	16.6667	110.071	0	0	0	21.6429	0.642857	0	2	3.4	0	0	32	56.1429	1440	0	5.53333	23	woman
24551	O-FFQ	2185.52	406.25	729.286	456.429	10.6667	396.429	854.5	0	0	8.33333	1.66667	10.6333	7.5	6.42857	14.9095	0	16	67.4286	32	1440	0	21.6048	26	man
24910	O-FFQ	547.786	200.869	105.476	22	22	16.6667	321.643	0	0	312.5	34.6429	1.5	1.5	15	13.9286	51.4286	0	308.571	0	1440	0	57.5714	26	woman
25595	O-FFQ	391.369	1320.18	313.571	0	4	75	506.679	0	0	0	92.5	7.5	0	30	40.5	0	1440	788.571	2490	1440	0	5.53333	32	man
26359	O-FFQ	393.131	360.964	119.19	87.8571	0	38.8095	216.917	0	0	8.33333	43.2143	32.0952	0	6.42857	16.6667	0	0	0	10	1440	0	10.5333	29	man
27368	O-FFQ	438.69	833.75	87.1429	16.4286	4	16.6667	129.5	0	0	0	77.5	7.5	0.2	15	36.181	16	51.4286	136	80.7143	1440	0	5.53333	26	woman
28579	O-FFQ	716.524	70	36.6667	0	11.3333	32.1429	76.2143	0	0	26.7857	26.0714	10.1667	0.333333	23.5714	0	0	0	136	10	1440	0	17.7857	26	woman
29665	O-FFQ	707.262	3324	114.714	38.5714	15.3333	16.6667	116.286	0	0	98.2143	27.5	0.2	0.2	2	32.5	0	0	0	0	1080	0	46.5	25	man
33425	O-FFQ	401.929	183.726	126.143	94.2857	6.66667	10	150.25	0	0	312.5	25	3	7.5	0	191.295	16	0	720	0	1080	0	22.7857	31	woman
33477	O-FFQ	695.929	173.938	214.286	150	6.66667	16.6667	109.762	0	0	8.33333	18.9286	0.642857	0.2	2	7.21429	16	136	1200	197.143	1080	0	5.53333	25	woman
36032	O-FFQ	314.595	107.44	69.5714	72.1429	4	10	359.5	0	0	8.33333	7.35714	11.6667	0.2	2	16.1619	16	16	120	87.1429	1440	0	22.7857	24	man
38028	O-FFQ	556.786	196.414	76.6667	75	0	10	220.262	0	0	0	1.66667	1.5	0.333333	23.5714	2.16667	16	0	651.429	0	1440	13.3333	65.2143	27	man
41594	O-FFQ	239.94	386.036	128.524	0	0	0	6.66667	0	0	0	12.5	0	0	0	67.5238	0	67.4286	840	38.5714	600	0	21.6048	49	woman
43020	O-FFQ	1303.04	343.75	155.714	0	0	81.6667	425.536	0	0	98.2143	20.3571	37	0.642857	15	4.33333	120	0	256	32	1440	0	81.2857	42	woman
43925	O-FFQ	628.905	183.212	80	70.7143	12.8571	53.5714	134.821	0	0	26.7857	18.9286	10.1667	0	6.42857	48.8	16	16	1096	34	1440	0	41.5	46	woman
44455	O-FFQ	521.179	170.56	117	66.2857	0	38.8095	75.869	0	0	312.5	55	4.16667	0	6.42857	12.2048	0	51.4286	651.429	0	1440	0	33.8571	27	woman
45590	O-FFQ	721.536	257.381	141.429	182.143	22	32.1429	186.679	0	0	750	68.9286	3	3	135	25.2381	0	291.429	1680	0	600	0	99.0714	56	man
46043	O-FFQ	607.988	761.083	64.9048	42.1429	0	0	98.25	0	0	0	11.7857	0.666667	0.642857	2	0.466667	120	0	600	32.1429	240	0	41.5	24	woman
46212	O-FFQ	520	1600.67	0	0	0	0	0	0	0	0	14.5	0	0	6.42857	0	0	0	0	0	1440	0	0	36	man
46461	O-FFQ	1317.46	503.938	232.048	70.7143	18	38.8095	185.929	0	0	125	40	23	2.57143	15	13.7524	0	0	240	0	1440	0	21.6048	43	woman
48251	O-FFQ	259.952	206.117	38.1429	48.5714	0	16.6667	100.357	0	0	312.5	11.7857	7.96667	0.533333	2	31.6667	0	67.4286	616	0	1080	0	5.53333	42	woman
51370	O-FFQ	562.786	333.44	289.476	10	22	32.1429	84.7738	0	0	8.33333	18.9286	6.13333	0	15	14.7	16	0	51.4286	102.857	1440	0	22.7857	27	man
51598	O-FFQ	624.583	436.557	177.857	25	0	10	262.06	0	0	98.2143	3.66667	18.5714	3.33333	23.5714	34.5238	0	51.4286	16	0	1080	0	5	59	woman
52270	O-FFQ	468.048	587.75	242.857	87	0	16.6667	94.8571	0	0	62.5	25	2.35714	0	0	1.8	0	0	16	10	1440	0	46.5	23	woman
52457	O-FFQ	595.083	560.533	180.429	100	12.8571	16.6667	362.643	0	0	8.33333	137.5	16.5381	0	2	35.9667	51.4286	0	291.429	104.857	1440	0	17.7857	47	man
52536	O-FFQ	511.964	491.179	282.143	165	0	38.8095	287.155	0	0	98.2143	7.35714	42.3571	2.35714	2	29.0667	16	32	67.4286	177	1440	0	124.143	22	man
53242	O-FFQ	505.286	173.581	76.9048	12	4	16.6667	94.8333	0	0	0	40	1.5	1.5	15	22.3	0	0	651.429	22	600	0	5.53333	31	woman
53409	O-FFQ	995.607	155.248	46.6667	94.2857	4	96.4286	119.536	0	0	26.7857	11.7857	16.5381	12.5	30	233.286	51.4286	1440	840	32.1429	1440	0	17.7857	40	woman
54724	O-FFQ	318.667	122.376	31.8571	48.5714	0	32.1429	26.9286	0	0	26.7857	11.7857	16.1667	0	2	45.3714	16	0	291.429	32.1429	1440	0	41.5	28	woman
54917	O-FFQ	229.357	166.26	187.143	122.143	18	81.6667	535.738	0	0	62.5	11.7857	7.5	0.866667	15	18.5619	16	67.4286	188.571	34	600	0	17.7857	25	woman
55189	O-FFQ	53.619	0	96.4286	32.1429	0	32.1429	40.2619	0	0	125	19.6429	10.6333	0.533333	2	45	0	0	240	0	1080	0	207.5	26	woman
55511	O-FFQ	359.702	56.1429	173.429	44.1429	32.7619	0	98.25	0	0	8.33333	20.3571	5.66667	0.333333	2	18.2857	16	16	616	56.1429	1080	0	46.5	28	woman
55849	O-FFQ	588.643	203.45	142.143	64.2857	12.8571	0	64.2619	0	0	62.5	3.66667	10.1667	0	15	33.3952	16	16	840	54.1429	1080	0	41.5	32	woman
55954	O-FFQ	326.19	658.571	35.6667	42.1429	0	10	119.405	0	0	125	77.5	16.0714	0	30	33	0	0	720	22	1440	3.8	10.5333	58	woman
56123	O-FFQ	550.548	355.929	253	44.1429	6.66667	32.1429	185.012	0	0	125	92.5	7.16667	0.2	6.42857	10.6333	16	16	16	32	1440	0	57.5714	25	man
56391	O-FFQ	416.69	431.94	205.476	113.571	10.6667	196.429	141.679	0	0	312.5	21.6429	10.0714	1.83333	23.5714	14.9333	16	0	188.571	0	1440	0	88	34	man
56438	O-FFQ	1420.62	184.679	34.4286	35	6.66667	10	131.5	0	0	125	11.7857	16.0714	8.90476	6.42857	87.9095	0	120	1200	34	1440	0	5.53333	37	woman
56867	O-FFQ	502.571	390.607	67.381	20	6.66667	10	169.107	0	0	98.2143	0	3	0.2	6.42857	69.6667	16	32	51.4286	104.857	1440	0	33.8571	25	woman
57983	O-FFQ	569.274	330.893	92.1429	182.143	19.5238	38.8095	283.571	0	0	98.2143	12.5	16.0714	3	6.42857	53.1762	0	0	840	0	1080	0	79	21	woman
59157	O-FFQ	1309.46	442.214	393.905	26.4286	15.3333	32.1429	317.202	0	0	8.33333	68.9286	5.66667	0.642857	75	35.3381	0	0	651.429	32	1440	0	22.7857	29	man
61523	O-FFQ	1419.75	466.448	225.714	85	0	16.6667	401.357	0	0	312.5	77.5	16.0714	0	15	9.86667	0	0	1200	102.857	1440	0	83	26	man
61575	O-FFQ	341.083	184.545	117.143	87	18	38.8095	756.679	0	0	8.33333	11.7857	47.9667	0	6.42857	40.6	51.4286	102.857	16	32	1440	0	33.8571	42	man
61743	O-FFQ	665.012	140.69	85.9524	85	6.66667	10	297.679	0	0	125	31.4286	7.5	3	30	9.5	0	0	1680	54.1429	1080	0	17.7857	55	woman
63355	O-FFQ	514.643	763.75	62.1429	47.1429	10.6667	38.8095	159.595	0	0	0	55	14.4286	2.04762	15	36.7762	120	51.4286	240	56.1429	1440	1.33333	22.7857	28	man
63410	O-FFQ	1302.5	4709.57	0	0	0	0	0	0	0	0	14.5	0	0	6.42857	0	16	0	0	0	16	0	0	22	woman
63796	O-FFQ	356.452	170.56	41.7143	130.714	25.4286	32.1429	565.929	0	0	312.5	14.5	4.16667	0.97619	0	14.0381	51.4286	32	291.429	177	1440	0	57.5714	27	man
64422	O-FFQ	339.821	171.631	74	38.5714	10.6667	38.8095	78.4405	0	0	26.7857	11.7857	10.1667	0.2	6.42857	30.3571	16	0	204.571	82.7143	1440	0	33.8571	29	man
65166	O-FFQ	728.857	118.081	99.7619	10	11.3333	10	26.9286	0	0	0	1.66667	3	0.2	2	2.94286	0	0	51.4286	12	1440	0	5.53333	24	woman
67924	O-FFQ	524.429	249.393	353.476	109.143	0	10	313.821	0	0	125	5.35714	7.5	0.2	6.42857	16.2524	0	0	256	22	1080	0	22.7857	32	woman
68143	O-FFQ	940.429	103.726	57.0952	10	0	0	33.3571	0	0	98.2143	18.9286	0.642857	0.2	2	9.08571	0	0	16	0	1440	0	41.5	32	woman
68660	O-FFQ	776.333	255.345	27.4286	72.1429	6.66667	38.8095	59.5952	0	0	125	3.66667	5.66667	3	2	24.1	16	16	360	104.857	1440	0	10.5333	26	woman
69030	O-FFQ	245.702	284.357	10	165	19.5238	53.5714	119.06	0	0	26.7857	11.7857	11.6667	0	6.42857	32.8476	120	51.4286	291.429	82.7143	1440	68.8095	22.7857	34	man
71531	O-FFQ	314.119	446.143	50	6.42857	0	0	125.262	0	0	125	2	3.30952	0.333333	0	19.4667	0	51.4286	600	32.1429	0	0	0	31	woman
75863	O-FFQ	594.905	68.1429	181.667	25	18	10	189.107	0	0	562.5	12.5	3	6.92857	30	12.3	0	120	1320	104.857	1440	0	207.5	26	man
76021	O-FFQ	568.774	356.964	261.762	10	0	10	150.357	0	0	312.5	19.6429	0.642857	0.642857	6.42857	47.6429	0	32	651.429	34.1429	1440	0	83	26	woman
76396	O-FFQ	363.071	406.01	34.7619	87	6.66667	16.6667	242.143	0	0	0	19.6429	11.3952	2.35714	2	2.46667	51.4286	16	428.571	400.714	1440	0	10.5333	23	man
76756	O-FFQ	904.286	295.298	142.571	70.7143	6.66667	10	92.6786	0	0	125	21.6429	4.16667	1.5	6.42857	33.0857	16	0	651.429	80.7143	1440	0	83	27	woman
76861	O-FFQ	68.0476	48.9	26.6667	26.4286	6.66667	16.6667	71.1905	0	0	98.2143	1.66667	0	0.333333	2	32.0286	16	0	0	0	1440	0	22.7857	45	woman
77448	O-FFQ	629.94	160.321	207.857	94.2857	4	53.5714	221.679	0	0	312.5	26.0714	16.0714	8.57143	0	79.6286	0	0	840	10	600	2.5	33.8571	49	woman
78433	O-FFQ	563.929	172.083	63.1905	70.7143	22	16.6667	51.8571	0	0	312.5	18.9286	5.49048	0.666667	15	45.6429	16	16	616	90	1080	0	22.7857	26	woman
80300	O-FFQ	686.464	687.321	571.143	57.1429	22	38.8095	208.107	0	0	26.7857	55	13.6667	0.533333	15	42.1333	16	0	788.571	34	1440	0	10.5333	26	woman
81629	O-FFQ	592.917	773.771	64	12	6.66667	0	22	0	0	312.5	62.5	2.86667	0.2	6.42857	125.705	0	600	651.429	34	240	0	212.5	40	woman
82118	O-FFQ	1294.92	308.75	140	20	0	10	482.679	0	0	125	12.5	5.66667	0.642857	30	14.4667	0	16	616	87.1429	1440	0	5.53333	41	woman
83629	O-FFQ	1121.95	560.44	66.2857	77	0	10	180.571	0	0	62.5	25	0	0	0	32	0	136	616	0	1440	0	212.5	22	man
84136	O-FFQ	965	1847.43	0	10	0	10	0	0	0	0	5.35714	0.642857	0	30	0	0	0	600	0	0	26	0	39	woman
85784	O-FFQ	564.929	222.748	100	44.1429	10.6667	16.6667	94.8333	0	0	26.7857	26.0714	5.02381	0	2	23.4571	51.4286	83.4286	840	104.857	1440	0	43.0333	28	man
86137	O-FFQ	475.619	447.893	272.143	42.1429	0	10	235.929	0	0	312.5	49.6429	1.5	0.642857	15	6.07143	0	0	1680	104.857	1080	0	83	52	man
94313	O-FFQ	1658.55	624.833	197.762	10	0	0	309.5	0	0	125	1.66667	5.66667	3	2	11.2857	0	0	0	0	1440	0	88	34	man

## Sheet: characteristics
index_code	tool	gender	age	weight	bmi	bmi_cat	smoking_y_n	academic_y_n	secular_y_n	married_y_n	dietary_patterns
16910120	MY-VEG-FFQ	woman	32.4	85	31.9922	Obesity	no	yes	yes	yes	Vegan
41014921	MY-VEG-FFQ	woman	25.3	46	17.9688	Underweight	yes	yes	no	no	Vegan
32151726	MY-VEG-FFQ	woman	40.3	70	25.4028	Overweight	no	yes	yes	yes	Vegan
160252621	MY-VEG-FFQ	woman	23	56	21.3382	Normal weight	no	no	yes	yes	Vegan
15165125	MY-VEG-FFQ	woman	33.6	60	21.2585	Normal weight	no	yes	yes	no	Vegan
5258190	MY-VEG-FFQ	woman	18.4	60	22.8624	Normal weight	no	no	yes	no	Vegan
7526111	MY-VEG-FFQ	woman	32.3	52	19.8141	Normal weight	no	yes	yes	yes	Vegan
16412612	MY-VEG-FFQ	woman	40	52	20.3125	Normal weight	no	yes	yes	no	Vegan
224262	MY-VEG-FFQ	woman	29.2	60	22.5827	Normal weight	yes	yes	yes	yes	Vegan
225222122	MY-VEG-FFQ	woman	46.6	64	21.1389	Normal weight	no	yes	yes	yes	Vegan
85202120	MY-VEG-FFQ	man	39.8	72	23.7812	Normal weight	no	yes	yes	yes	Vegan
2320977	MY-VEG-FFQ	man	53.5	74.5	23.5134	Normal weight	no	yes	no	yes	Vegan
19619196	MY-VEG-FFQ	woman	43.1	68.6	28.5536	Overweight	no	yes	yes	yes	Vegan
1311111416	MY-VEG-FFQ	woman	47.3	65	27.7671	Overweight	no	yes	yes	yes	Vegan
59262218	MY-VEG-FFQ	man	61.3	72	23.2438	Normal weight	no	yes	no	yes	Vegan
6104138	MY-VEG-FFQ	woman	28.2	67	25.2174	Overweight	no	yes	yes	yes	Vegan
12105264	MY-VEG-FFQ	man	22.9	66	19.9251	Normal weight	no	no	yes	no	Vegan
2451687	MY-VEG-FFQ	woman	41.6	79	26.7036	Overweight	no	yes	yes	yes	Vegan
9181493	MY-VEG-FFQ	man	32.2	65	21.9713	Normal weight	yes	yes	yes	yes	Vegan
23119822	MY-VEG-FFQ	woman	52	80	27.3588	Overweight	no	yes	yes	yes	Vegan
2492303	MY-VEG-FFQ	woman	65	63	22.5896	Normal weight	no	yes	yes	yes	Vegetarian & semi-vegetarian
178093	MY-VEG-FFQ	woman	44.5	77	28.2828	Overweight	yes	yes	yes	yes	Vegan
5125126	MY-VEG-FFQ	woman	18	109	43.6629	Obesity	no	no	yes	no	Vegan
622162526	MY-VEG-FFQ	man	26.6	71	24.8591	Normal weight	no	yes	yes	no	Vegetarian & semi-vegetarian
16784	MY-VEG-FFQ	woman	33.6	80	30.1103	Obesity	yes	yes	yes	yes	Vegan
182431915	MY-VEG-FFQ	woman	42	60	23.4375	Normal weight	no	yes		yes	Vegan
4441218	MY-VEG-FFQ	woman	59.6	65	24.4646	Normal weight	no	yes	yes	yes	Vegan
254956	MY-VEG-FFQ	woman	38	72	24.9135	Normal weight	no	yes	yes	no	Vegan
249441	MY-VEG-FFQ	woman	29.6	53	20.9644	Normal weight	no	yes	yes	yes	Vegan
71723264	MY-VEG-FFQ	woman	36.3	68	23.5294	Normal weight	no	yes	yes	yes	Vegan
121252014	MY-VEG-FFQ	woman	21.4	54	18.6851	Normal weight	no	no	yes	no	Vegan
10124312	MY-VEG-FFQ	woman	26	55	19.9594	Normal weight	no	yes	yes	yes	Vegan
13710208	MY-VEG-FFQ	woman	26.6	60	21.0077	Normal weight	no	no		no	Vegan
211791815	MY-VEG-FFQ	woman	20.5	43	18.6115	Normal weight	no	no	yes	no	Vegetarian & semi-vegetarian
11018164	MY-VEG-FFQ	woman	29	36.5	16.4407	Underweight	no	yes	yes	yes	Vegan
12714199	MY-VEG-FFQ	man	24.3	72	23.7812	Normal weight	no	yes	yes	yes	Vegan
67262218	MY-VEG-FFQ	woman	21.9	50	22.2222	Normal weight	yes	no	yes	yes	Vegan
774250	MY-VEG-FFQ	woman	28	57	21.1927	Normal weight	no	yes	yes	yes	Vegan
121791524	MY-VEG-FFQ	woman	39.5	65	22.2291	Normal weight	yes	yes	yes	yes	Vegan
18138919	MY-VEG-FFQ	woman	20.7	57	19.4932	Normal weight	no	no	no	no	Vegan
1325131212	MY-VEG-FFQ	woman	33.4	71.9	27.0616	Overweight	no	yes	yes	yes	Vegan
220141910	MY-VEG-FFQ	woman	20.4	48	19.7239	Normal weight	no	yes	yes	no	Vegetarian & semi-vegetarian
151191425	MY-VEG-FFQ	woman	28.1	49	20.3954	Normal weight	yes	no	yes	no	Vegetarian & semi-vegetarian
2023317	MY-VEG-FFQ	woman	45.4	68.8	22.4653	Normal weight	no	yes	no	yes	Vegetarian & semi-vegetarian
0242372	MY-VEG-FFQ	woman	35.3	59	23.0469	Normal weight	yes	yes	yes	yes	Vegan
3133216	MY-VEG-FFQ	woman	57.3	90	35.1562	Obesity	no	yes	no	no	Vegetarian & semi-vegetarian
1214212424	MY-VEG-FFQ	woman	53.6	75	28.2284	Overweight	no	yes	yes	no	Vegan
9417171	MY-VEG-FFQ	woman	35.4	62	23.0518	Normal weight	yes	yes	yes	yes	Vegan
1871974	MY-VEG-FFQ	woman	25.8	65	25.3906	Overweight	no	yes	yes	no	Vegan
793618	MY-VEG-FFQ	man	30.2	75	22.8931	Normal weight	yes	yes	yes	yes	Vegan
21411318	MY-VEG-FFQ	woman	40.8	62	27.5556	Overweight	no	yes	yes	no	Vegan
1232130	MY-VEG-FFQ	woman	52.3	58	20.7967	Normal weight	no	yes	yes	yes	Vegan
6129201	MY-VEG-FFQ	woman	19.5	55	22.0317	Normal weight	no	yes		no	Vegan
62492215	MY-VEG-FFQ	man	35.3	160	56.6893	Obesity	no	yes		no	Vegan
71623625	MY-VEG-FFQ	woman	37	75	25.6489	Overweight	no	yes	yes	no	Vegetarian & semi-vegetarian
82424512	MY-VEG-FFQ	woman	38.8	83	29.7608	Overweight	no	yes	yes	yes	Vegan
231115510	MY-VEG-FFQ	woman	40	58	19.3792	Normal weight	no	yes	no	yes	Vegetarian & semi-vegetarian
2097133	MY-VEG-FFQ	woman	40	58	19.3792	Normal weight	no	yes	no	yes	Vegan
7248251	MY-VEG-FFQ	woman	32.6	55	22.6003	Normal weight	no	yes	yes	yes	Vegetarian & semi-vegetarian
171591320	MY-VEG-FFQ	woman	62.6	74	26.8544	Overweight	no	yes	yes	no	Vegan
17165421	MY-VEG-FFQ	woman	25	50	20.0288	Normal weight	no	yes		no	Vegan
1574240	MY-VEG-FFQ	woman	46.2	50	20.2848	Normal weight	no	yes	yes	yes	Vegan
514182411	MY-VEG-FFQ	woman	42.3	55	19.0311	Normal weight	no	yes	yes	no	Vegan
19224121	MY-VEG-FFQ	man	27.3	80	26.1224	Overweight	yes	yes	no	yes	Vegetarian & semi-vegetarian
522922	MY-VEG-FFQ	woman	27.3	74.5	28.0402	Overweight	yes	yes	no	no	Vegetarian & semi-vegetarian
42012195	MY-VEG-FFQ	woman	41.1	53	18.3391	Underweight	yes	yes	yes	no	Vegetarian & semi-vegetarian
751814	MY-VEG-FFQ	woman	46.3	55	20.7008	Normal weight	no	yes	yes	no	Vegetarian & semi-vegetarian
9127231	MY-VEG-FFQ	woman	20.6	46	17.3134	Underweight	yes	no	yes	no	Vegetarian & semi-vegetarian
535240	MY-VEG-FFQ	woman	48.8	69	27.993	Overweight	no	yes	yes	no	Vegetarian & semi-vegetarian
115892	MY-VEG-FFQ	woman	43.3	57	20.9366	Normal weight	no	yes		yes	Vegetarian & semi-vegetarian
4229222	MY-VEG-FFQ	woman	29.2	56	20.3223	Normal weight	no	yes		yes	Vegan
96541	MY-VEG-FFQ	woman	40.4	49	18.6709	Normal weight	yes	no	yes	no	Vegan
157141017	MY-VEG-FFQ	woman	30.5	58	25.1039	Overweight	yes	yes	yes	yes	Vegan
9182510	MY-VEG-FFQ	man	50.1	73	21.7982	Normal weight	no	yes	yes	yes	Vegetarian & semi-vegetarian
106129	MY-VEG-FFQ	man	29.1	90	28.089	Overweight	yes	yes	no	yes	Vegan
982383	MY-VEG-FFQ	woman	24	43	17.6693	Underweight	yes	yes	yes	no	Vegan
449156	MY-VEG-FFQ	woman	50.8	53	19.7055	Normal weight	no	yes		no	Vegan
61725721	MY-VEG-FFQ	woman	36	48.6	19.9704	Normal weight	no	yes	yes	yes	Vegetarian & semi-vegetarian
6181146	MY-VEG-FFQ	woman	21.3	65	23.3067	Normal weight	no	no	no	no	Vegan
5172131	MY-VEG-FFQ	woman	38.9	54	22.1893	Normal weight	no	yes	yes	yes	Vegetarian & semi-vegetarian
201114210	MY-VEG-FFQ	woman	33.8	84	30.854	Obesity	no	yes	yes	yes	Vegetarian & semi-vegetarian
1256111	MY-VEG-FFQ	man	67.6	77	23.246	Normal weight	no	yes	yes	no	Vegan
4926153	MY-VEG-FFQ	woman	23.4	52	23.1111	Normal weight	no	yes	no	yes	Vegan
4248516	MY-VEG-FFQ	man	21.4	66	22.8374	Normal weight	yes	yes	yes	no	Vegan
10123236	MY-VEG-FFQ	woman	40.7	71	28.441	Overweight	no	yes	yes	yes	Vegetarian & semi-vegetarian
13514131	MY-VEG-FFQ	woman	35.1	55	19.257	Normal weight	no	yes	yes	yes	Vegan
5268113	MY-VEG-FFQ	woman	56.9	52.1	19.3709	Normal weight	no	yes	yes	yes	Vegan
105833	MY-VEG-FFQ	woman	25.2	59	20.9042	Normal weight	yes	yes	yes	yes	Vegan
212224127	MY-VEG-FFQ	woman	28.5	64	22.4082	Normal weight	no	no	yes	no	Vegan
142522113	MY-VEG-FFQ	woman	39.6	59	20.4152	Normal weight	no	yes	yes	yes	Vegetarian & semi-vegetarian
681183	MY-VEG-FFQ	woman	57.5	62	24.2188	Normal weight	no	yes	yes	yes	Vegetarian & semi-vegetarian
4422512	MY-VEG-FFQ	woman	23.1	79	28.3266	Overweight	yes	no	yes	yes	Vegan
0221421	MY-VEG-FFQ	woman	24.8	67	23.1834	Normal weight	no	yes	yes	no	Vegetarian & semi-vegetarian
171331215	MY-VEG-FFQ	woman	45.2	73	25.2595	Overweight	no	yes	yes	yes	Vegetarian & semi-vegetarian
8425417	MY-VEG-FFQ	woman	36.3	59	22.4813	Normal weight	no	yes	no	yes	Vegan
2731612	MY-VEG-FFQ	woman	49.3	77	30.8444	Obesity	no	yes	yes	yes	Vegan
2081662	MY-VEG-FFQ	woman	55.3	56	22.4323	Normal weight	no	no		yes	Vegetarian & semi-vegetarian
182620322	MY-VEG-FFQ	woman	37.7	78	26.3656	Overweight	no	yes	no	yes	Vegetarian & semi-vegetarian
362510	MY-VEG-FFQ	woman	59.4	64	23.5078	Normal weight	no	yes	yes	no	Vegetarian & semi-vegetarian
17413523	MY-VEG-FFQ	woman	45	60	20.7612	Normal weight	no	yes	yes	yes	Vegan
11413618	MY-VEG-FFQ	woman	35	55	20.202	Normal weight	no	yes	yes	yes	Vegan
23892026	MY-VEG-FFQ	woman	60.9	69	25.6544	Overweight	no	yes	no	yes	Vegetarian & semi-vegetarian
2263914	MY-VEG-FFQ	man	33.8	79	23.8498	Normal weight	yes	yes	yes	yes	Vegan
557823	MY-VEG-FFQ	woman	52.8	65	22.4913	Normal weight	no	yes	yes	yes	Vegan
1023415	MY-VEG-FFQ	woman	46.8	72	24.9135	Normal weight	no	yes	no	yes	Vegan
2562122	MY-VEG-FFQ	man	33.1	63	19.6623	Normal weight	no	no	no	yes	Vegetarian & semi-vegetarian
97221821	MY-VEG-FFQ	woman	56.8	75	25.0593	Overweight	no	yes	yes	no	Vegan
1826421	MY-VEG-FFQ	woman	49	69	27.6398	Overweight	yes	yes	yes	yes	Vegetarian & semi-vegetarian
36172016	MY-VEG-FFQ	woman	53.5	70	22.5981	Normal weight	no	yes	yes	yes	Vegan
542193	MY-VEG-FFQ	woman	64.8	59	26.2222	Overweight	no	yes	yes	yes	Vegetarian & semi-vegetarian
21172175	MY-VEG-FFQ	woman	31.4	63	21.7993	Normal weight	no	yes	yes	no	Vegetarian & semi-vegetarian
15222523	MY-VEG-FFQ	woman	46.8	77	26.3329	Overweight	no	yes	no	no	Vegan
892018	MY-VEG-FFQ	woman	23.1	55	19.9594	Normal weight	yes	no	yes	yes	Vegan
1251563	MY-VEG-FFQ	woman	28.4	49	17.1563	Underweight	no	yes	yes	no	Vegan
675123	MY-VEG-FFQ	woman	35.3	50	19.5312	Normal weight	no	yes	yes	yes	Vegetarian & semi-vegetarian
4322161	MY-VEG-FFQ	woman	23.3	70	24.5089	Normal weight	no	yes	yes	yes	Vegetarian & semi-vegetarian
625772	MY-VEG-FFQ	woman	25.7	51	18.2868	Underweight	no	yes	no	yes	Vegetarian & semi-vegetarian
24239164	MY-VEG-FFQ	woman	21.1	57	20.9366	Normal weight	no	no	no	no	Vegetarian & semi-vegetarian
2161338	MY-VEG-FFQ	woman	27.3	70	25.4028	Overweight	no	yes	yes	no	Vegan
4221081	MY-VEG-FFQ	woman	46.4	58	20.5499	Normal weight	no	yes	no	yes	Vegan
612112220	MY-VEG-FFQ	woman	38.1	55	20.7008	Normal weight	no	yes	yes	yes	Vegetarian & semi-vegetarian
1281417	MY-VEG-FFQ	woman	39.2	55	23.4952	Normal weight	no	yes	yes	yes	Vegetarian & semi-vegetarian
1120163	MY-VEG-FFQ	woman	37	73	24.9649	Normal weight	no	yes	yes		Vegetarian & semi-vegetarian
1398316	MY-VEG-FFQ	woman	44.8	65	22.4913	Normal weight	no	yes	yes	yes	Vegan
22362214	MY-VEG-FFQ	woman	51.4	61	23.8281	Normal weight	no	yes	yes	yes	Vegan
7251963	MY-VEG-FFQ	woman	22.7	55	20.7008	Normal weight	no	yes	yes	no	Vegetarian & semi-vegetarian
20591323	MY-VEG-FFQ	woman	40.9	72	25.5102	Overweight	no	yes	yes	no	Vegan
2531793	MY-VEG-FFQ	man	41.4	75	26.2596	Overweight	no	yes	yes	yes	Vegetarian & semi-vegetarian
102683	MY-VEG-FFQ	man	39.1	93	30.7174	Obesity	no	yes	yes	yes	Vegan
315663	MY-VEG-FFQ	woman	24.7	54	20.5761	Normal weight	no	no	yes	yes	Vegan
2632559	MY-VEG-FFQ	woman	34.6	85	30.8463	Obesity	no	yes	yes	yes	Vegan
2581062	MY-VEG-FFQ	man	47	98	28.0248	Overweight	no	yes		yes	Vegan
1799820	MY-VEG-FFQ	woman	38	80	27.0416	Overweight	no	yes	yes	yes	Vegan
2326211713	MY-VEG-FFQ	woman	33.8	59	20.6575	Normal weight	yes	yes	yes	yes	Vegetarian & semi-vegetarian
1664142	MY-VEG-FFQ	woman	27.5	83	28.3848	Overweight	no	yes		no	Vegan
14941215	MY-VEG-FFQ	woman	34.5	66	23.9512	Normal weight	no	yes	yes	yes	Vegan
62621812	MY-VEG-FFQ	woman	56	102	37.9239	Obesity	yes	yes	yes	no	Vegetarian & semi-vegetarian
513151118	MY-VEG-FFQ	woman	37.5	64	21.8871	Normal weight	no	yes	yes	yes	Vegan
9023717	MY-VEG-FFQ	woman	34.3	53	21.5019	Normal weight	no	yes	yes	yes	Vegan
23424513	MY-VEG-FFQ	woman	38	60	23.4375	Normal weight	yes	yes		yes	Vegetarian & semi-vegetarian
151421220	MY-VEG-FFQ	woman	56	67	24.6097	Normal weight	no	yes	yes	yes	Vegetarian & semi-vegetarian
0321197	MY-VEG-FFQ	woman	39.5	54	17.6327	Underweight	yes	yes	yes	yes	Vegetarian & semi-vegetarian
187611	MY-VEG-FFQ	woman	35.1	51	19.9219	Normal weight	no	yes	yes	yes	Vegan
3241241	MY-VEG-FFQ	woman	23.8	55	23.4952	Normal weight	no	no	yes	no	Vegetarian & semi-vegetarian
3121492	MY-VEG-FFQ	woman	37.2	55	20.7008	Normal weight	yes	yes	yes	no	Vegan
1913749	MY-VEG-FFQ	woman	45.3	54	20.5761	Normal weight	no	yes		yes	Vegan
12471114	MY-VEG-FFQ	man	30.6	66	20.8307	Normal weight	no	yes	yes	no	Vegetarian & semi-vegetarian
163194	MY-VEG-FFQ	woman	52.6	70	27.3438	Overweight	no	no	yes	yes	Vegan
485246	MY-VEG-FFQ	woman	57.6	80	30.1103	Obesity	no	yes	no	yes	Vegan
15519167	MY-VEG-FFQ	woman	29.8	67.9	23.2208	Normal weight	no	yes	no	no	Vegetarian & semi-vegetarian
10119817	MY-VEG-FFQ	woman	28.8	67	26.1719	Overweight	no	yes	yes	yes	Vegan
8702325	MY-VEG-FFQ	woman	53.3	86	29.0698	Overweight	yes	yes	yes	no	Vegan
15581317	MY-VEG-FFQ	woman	40	54	22.1893	Normal weight	no	yes	yes	yes	Vegan
262466	MY-VEG-FFQ	woman	35.8	56	19.8413	Normal weight	no	yes	no		Vegetarian & semi-vegetarian
3621129	MY-VEG-FFQ	woman	23.8	120	37.452	Obesity	no	yes		yes	Vegan
6614026	MY-VEG-FFQ	woman	24.3	49	17.9982	Underweight	no	yes	no	no	Vegetarian & semi-vegetarian
206261611	MY-VEG-FFQ	man	21.7	57	23.7253	Normal weight	yes	no	yes	no	Vegan
2262178	MY-VEG-FFQ	man	34.7	62	18.7175	Normal weight	no	yes		no	Vegan
258166	MY-VEG-FFQ	woman	25	62	24.8358	Normal weight	yes	yes	yes	no	Vegan
1422125	MY-VEG-FFQ	man	31.8	80	28.3447	Overweight	no	yes		no	Vegetarian & semi-vegetarian
22216616	MY-VEG-FFQ	woman	27.6	45	16.5289	Underweight	no	yes	yes	yes	Vegan
81423194	MY-VEG-FFQ	man	23	75	24.4898	Normal weight	no	no	yes	yes	Vegan
418222115	MY-VEG-FFQ	woman	22.1	55	19.487	Normal weight	yes	no	yes	no	Vegan
2214231026	MY-VEG-FFQ	woman	59	52	19.3337	Normal weight	no	yes	no	yes	Vegan
42015125	MY-VEG-FFQ	woman	39.5	87	33.9844	Obesity	no	yes	no	yes	Vegetarian & semi-vegetarian
2842523	MY-VEG-FFQ	woman	55.7	77	30.0781	Obesity	no	yes	yes	no	Vegetarian & semi-vegetarian
52624315	MY-VEG-FFQ	man	29.7	65	20.0617	Normal weight	yes	no	no	no	Vegetarian & semi-vegetarian
514242	MY-VEG-FFQ	woman	50.4	65	23.8751	Normal weight	no	yes	yes	no	Vegan
420172326	MY-VEG-FFQ	man	36.6	50	17.7154	Underweight	no	yes		yes	Vegan
21922320	MY-VEG-FFQ	woman	53.3	53	21.2306	Normal weight	no	yes	yes	no	Vegan
5251173	MY-VEG-FFQ	woman	54.4	73	26.8136	Overweight	no	yes	yes	no	Vegan
22211723	MY-VEG-FFQ	woman	43.6	62	25.1532	Overweight	yes	yes	yes	yes	Vegan
516151717	MY-VEG-FFQ	woman	34.4	95	35.756	Obesity	no	yes	yes	yes	Vegan
0723162	MY-VEG-FFQ	woman	37.9	60	20.7612	Normal weight	no	yes	yes	yes	Vegetarian & semi-vegetarian
212572	MY-VEG-FFQ	woman	25.8	57	19.9573	Normal weight	yes	yes	yes	yes	Vegan
12105614	MY-VEG-FFQ	woman	30.9	54	21.3599	Normal weight	no	yes	yes	yes	Vegetarian & semi-vegetarian
7176724	MY-VEG-FFQ	man	30.4	69	19.1136	Normal weight	no	yes	no	yes	Vegetarian & semi-vegetarian
18182021	MY-VEG-FFQ	woman	31.4	55	20.9572	Normal weight	yes	yes	yes	yes	Vegan
0815226	MY-VEG-FFQ	woman	20.3	69	22.5306	Normal weight	no	no	yes	no	Vegan
1506115	MY-VEG-FFQ	woman	35.1	85	31.9922	Obesity	no	yes	no	no	Vegetarian & semi-vegetarian
371441	MY-VEG-FFQ	woman	27.4	152	59.375	Obesity	no	yes	yes	yes	Vegan
561998	MY-VEG-FFQ	man	31.4	68	21.4619	Normal weight	no	yes	yes	yes	Vegan
16223199	MY-VEG-FFQ	man	28.1	64	20.898	Normal weight	no	yes	yes	yes	Vegan
2132166	MY-VEG-FFQ	woman	24.8	60	22.3081	Normal weight	no	yes	yes	no	Vegan
56112624	MY-VEG-FFQ	woman	56.4	51	17.8565	Underweight	yes	yes	yes	yes	Vegan
11461614	MY-VEG-FFQ	woman	47.5	51	21.2279	Normal weight	no	yes		no	Vegan
9511910	MY-VEG-FFQ	woman	31.1	67	27.8876	Overweight	yes	yes	yes	yes	Vegan
4131075	MY-VEG-FFQ	woman	31.4	62	22.4996	Normal weight	no	no	yes	yes	Vegan
3269815	MY-VEG-FFQ	man	39.2	101	34.9481	Obesity	no	yes	yes	yes	Vegan
13204911	MY-VEG-FFQ	woman	17.7	55	20.7008	Normal weight	no	no	yes	no	Vegan
23152261	MY-VEG-FFQ	woman	47.1	65	27.0552	Overweight	no	yes	yes	yes	Vegan
24726	MY-VEG-FFQ	man	22.1	63	22.8625	Normal weight	no	no	yes	no	Vegan
211252111	MY-VEG-FFQ	man	26.5	87.5	29.2359	Overweight	no	no	yes	no	Vegan
142425	MY-VEG-FFQ	woman	22	63	20.8086	Normal weight	no	no	yes	no	Vegan
91121112	MY-VEG-FFQ	man	39.8	97	29.9383	Overweight	no	yes	yes	yes	Vegan
18158119	MY-VEG-FFQ	woman	28.1	52	19.3337	Normal weight	yes	yes	yes	yes	Vegan
4510918	MY-VEG-FFQ	woman	42.6	48	19.4734	Normal weight	no	yes	yes	no	Vegan
3499	O-FFQ	woman	29	60	22.0386	Normal weight	no	no	yes	yes	Vegan
1665	O-FFQ	woman	40	82	30.1194	Obesity	no	yes	yes	yes	Vegan
482	O-FFQ	woman	38	76	24.5351	Normal weight	no	yes	yes	no	Vegan
744	O-FFQ	woman	21	42	16.4062	Underweight	no	no	yes	no	Vegan
3681	O-FFQ	man	66	69	22.2753	Normal weight	no	yes	yes	yes	Vegan
3997	O-FFQ	woman	48	89	31.5334	Obesity	no	yes	yes	yes	Vegan
4096	O-FFQ	woman	35	60	21.5139	Normal weight	no	yes	yes	no	Vegan
5498	O-FFQ	man	26	62	21.2031	Normal weight	no	no	yes	no	Vegan
5534	O-FFQ	woman	25	64	25.6369	Overweight	no	yes	yes	no	Vegan
6276	O-FFQ	woman	26	72	30.7574	Obesity	no	yes	yes	yes	Vegan
8882	O-FFQ	man	34	82	25.8806	Overweight	no	yes	no	yes	Vegan
9093	O-FFQ	woman	22	67	22.913	Normal weight	yes	no	yes	no	Vegan
9412	O-FFQ	woman	22	51	19.9219	Normal weight	no	no	yes	no	Vegan
11428	O-FFQ	woman	24	60	22.0386	Normal weight	no	no	yes	yes	Vegan
11455	O-FFQ	man	37	63	19.2302	Normal weight	yes	no	yes	no	Vegan
13384	O-FFQ	man	22	71	20.7451	Normal weight	no	no	yes	no	Vegan
17700	O-FFQ	woman	20	55.8	26.5398	Overweight	no	yes	yes	no	Vegan
17770	O-FFQ	woman	23	47	18.591	Normal weight	yes	no	yes	no	Vegan
19227	O-FFQ	man	25	68	23.5294	Normal weight	no	no	yes	no	Vegan
19268	O-FFQ	man	50	85	26.8274	Overweight	no	no	yes	yes	Vegan
20675	O-FFQ	man	47	93	30.7174	Obesity	no	no	yes	yes	Vegan
23769	O-FFQ	woman	35	47	18.3594	Underweight	yes	yes	yes	no	Vegan
24098	O-FFQ	woman	23	51	22.6667	Normal weight	no	yes	yes	no	Vegan
24551	O-FFQ	man	26	80	23.3747	Normal weight	no	no	yes	no	Vegan
24910	O-FFQ	woman	26	50	19.2894	Normal weight	no	no	yes	no	Vegan
25595	O-FFQ	man	32	58	19.8352	Normal weight	no	no	yes	no	Vegan
26359	O-FFQ	man	29	68	22.7204	Normal weight	no	no	no	no	Vegan
27368	O-FFQ	woman	26	52	19.5717	Normal weight	no	no	yes	no	Vegan
28579	O-FFQ	woman	26	75	30.4272	Obesity	no	yes	yes	no	Vegan
29665	O-FFQ	man	25	70	22.5981	Normal weight	yes	yes	yes	no	Vegan
33425	O-FFQ	woman	31	46	19.91	Normal weight	no	yes	yes	yes	Vegan
33477	O-FFQ	woman	25	43	18.369	Underweight	no	yes	yes	yes	Vegan
36032	O-FFQ	man	24	73	22.5309	Normal weight	no	no	yes	no	Vegan
38028	O-FFQ	man	27	87	25.6971	Overweight	yes	no	yes	yes	Vegan
41594	O-FFQ	woman	49	56	22.151	Normal weight	yes	no	no	yes	Vegan
43020	O-FFQ	woman	42	59	23.634	Normal weight	no	no	no	yes	Vegan
43925	O-FFQ	woman	46	55	20.7008	Normal weight	no	yes	yes	no	Vegan
44455	O-FFQ	woman	27	60	22.3081	Normal weight	no	yes	yes	yes	Vegan
45590	O-FFQ	man	56	85	28.075	Overweight	no	yes	yes	no	Vegan
46043	O-FFQ	woman	24	58	20.0692	Normal weight	no	yes	no	yes	Vegan
46212	O-FFQ	man	36	58	20.0692	Normal weight	no	no	yes	yes	Vegan
46461	O-FFQ	woman	43	55	20.7008	Normal weight	no	yes	yes	yes	Vegan
48251	O-FFQ	woman	42	48	19.7239	Normal weight	no	yes	yes	no	Vegan
51370	O-FFQ	man	27	81	23.4131	Normal weight	no	no	yes	yes	Vegan
51598	O-FFQ	woman	59	80	30.1103	Obesity	yes	yes	no	yes	Vegan
52270	O-FFQ	woman	23	47	17.2635	Underweight	no	no	yes	no	Vegan
52457	O-FFQ	man	47	65	20.2865	Normal weight	yes	yes	yes	no	Vegan
52536	O-FFQ	man	22	74	24.7252	Normal weight	no	no	yes	no	Vegan
53242	O-FFQ	woman	31	55	21.4844	Normal weight	no	yes	yes	no	Vegan
53409	O-FFQ	woman	40	64	26.6389	Overweight	no	no	no	no	Vegan
54724	O-FFQ	woman	28	68	24.093	Normal weight	no	yes	no	yes	Vegan
54917	O-FFQ	woman	25	45	17.5781	Underweight	no	no	yes	no	Vegan
55189	O-FFQ	woman	26	45	19.2234	Normal weight	no	no	yes	no	Vegan
55511	O-FFQ	woman	28	62	21.4533	Normal weight	no	yes	yes	yes	Vegan
55849	O-FFQ	woman	32	51	19.9219	Normal weight	no	yes	yes	no	Vegan
55954	O-FFQ	woman	58	62.5	24.4141	Normal weight	no	yes	yes	no	Vegan
56123	O-FFQ	man	25	58	21.5645	Normal weight	no	no	yes	no	Vegan
56391	O-FFQ	man	34	78	22.3055	Normal weight	no	no	no	yes	Vegan
56438	O-FFQ	woman	37	64	21.8871	Normal weight	no	yes	yes	yes	Vegan
56867	O-FFQ	woman	25	61	19.9184	Normal weight	no	no	yes	no	Vegan
57983	O-FFQ	woman	21	60	25.2994	Overweight	no	no	no	no	Vegan
59157	O-FFQ	man	29	76	21.9679	Normal weight	no	yes	yes	no	Vegan
61523	O-FFQ	man	26	76	23.9869	Normal weight	no	no	yes	no	Vegan
61575	O-FFQ	man	42	67	22.6474	Normal weight	no	yes	yes	no	Vegan
61743	O-FFQ	woman	55	57	22.8329	Normal weight	no	yes	yes	yes	Vegan
63355	O-FFQ	man	28	62	21.4533	Normal weight	no	no	yes	no	Vegan
63410	O-FFQ	woman	22	50	17.7154	Underweight	no	no	yes	no	Vegan
63796	O-FFQ	man	27	77	24.858	Normal weight	no	yes	yes	yes	Vegan
64422	O-FFQ	man	29	65	22.4913	Normal weight	yes	no	yes	yes	Vegan
65166	O-FFQ	woman	24	50	19.052	Normal weight	no	no	yes	yes	Vegan
67924	O-FFQ	woman	32	69	27.2932	Overweight	no	yes	no	yes	Vegan
68143	O-FFQ	woman	32				no	no	yes	yes	Vegan
68660	O-FFQ	woman	26	60	20.0474	Normal weight	no	yes	yes	yes	Vegan
69030	O-FFQ	man	34	72	21.0373	Normal weight	no	no	yes	no	Vegan
71531	O-FFQ	woman	31	48	18.75	Normal weight	no	yes	yes	no	Vegan
75863	O-FFQ	man	26	96	29.6296	Overweight	no	no	yes	yes	Vegan
76021	O-FFQ	woman	26	72	26.7698	Overweight	no	yes	yes	no	Vegan
76396	O-FFQ	man	23	75	22.8931	Normal weight	no	no	yes	no	Vegan
76756	O-FFQ	woman	27	64	21.3839	Normal weight	no	yes	yes	yes	Vegan
76861	O-FFQ	woman	45	60	20.2812	Normal weight	no	yes	yes	yes	Vegan
77448	O-FFQ	woman	49	62	21.7079	Normal weight	no	yes	yes	yes	Vegan
78433	O-FFQ	woman	26	52	20.3125	Normal weight	no	no	yes	no	Vegan
80300	O-FFQ	woman	26	60	24.974	Normal weight	no	no	yes	yes	Vegan
81629	O-FFQ	woman	40	64	25.6369	Overweight	no	yes	yes	yes	Vegan
82118	O-FFQ	woman	41	66	23.6652	Normal weight	no	yes	yes	no	Vegan
83629	O-FFQ	man	22	80	26.1224	Overweight	no	no	yes	no	Vegan
84136	O-FFQ	woman	39	53	18.7783	Normal weight	no	yes	yes	no	Vegan
85784	O-FFQ	man	28	78	23.5479	Normal weight	no	no	yes	no	Vegan
86137	O-FFQ	man	52	63	23.4236	Normal weight	no	yes	yes	yes	Vegan
94313	O-FFQ	man	34	60	24.3418	Normal weight	no	yes	yes	yes	Vegan
